# Supplementary material for: Sex-biased gene expression during neural differentiation of human embryonic stem cells
Source: Front Cell Dev Biol. 2024 May 1;12:1341373. doi: 10.3389/fcell.2024.1341373 (PMC11101176; doi:10.3389/fcell.2024.1341373)
Supplement: Supplementary file 1 [file Table1.XLSX]

## Sheet: S.Table 1 GSEA diff
Supplementary Table 1: Gene set enrichment analysis (GSEA), Upregulated gene sets in male and female cells during D0, D4 and D37 of neural differentiation.
M+F D0 to D4									M+F D0 to D9									M+F D0 to D37
Gene set name (86 gene sets)	Gene set size	Enrichment score	Normalized enrichment score	False discovery rate q-value	Enrichment rank				Gene set name (159 gene sets)	Gene set size	Enrichment score	Normalized enrichment score	False discovery rate q-value	Enrichment rank				Gene set name (207 gene sets)	Gene set size	Enrichment score	Normalized enrichment score	False discovery rate q-value	Enrichment rank
NAME	SIZE	ES	NES	FDR q-val	RANK AT MAX	LEADING EDGE	Gene set cluster		NAME	SIZE	ES	NES	FDR q-val	RANK AT MAX	LEADING EDGE	Gene set cluster		NAME	SIZE	ES	NES	FDR q-val	RANK AT MAX	LEADING EDGE	Gene set cluster
GOBP_CARDIAC_SEPTUM_DEVELOPMENT	96	-0.546093	-1.8875	0.0233844	3437	tags=44%, list=9%, signal=48%	Animal organ morphogenesis		GOBP_APPENDAGE_MORPHOGENESIS	134	-0.49831	-1.78797	0.0555596	5553	tags=43%, list=14%, signal=49%	Appandage development		GOBP_CARDIAC_ATRIUM_DEVELOPMENT	35	-0.58989	-1.70745	0.028204	5958	tags=57%, list=15%, signal=67%	Cardiac development
GOBP_POSITIVE_REGULATION_OF_ANIMAL_ORGAN_MORPHOGENESIS	30	-0.657554	-1.86607	0.0255322	3299	tags=57%, list=8%, signal=62%	Animal organ morphogenesis		GOBP_APPENDAGE_DEVELOPMENT	167	-0.472129	-1.72825	0.0922709	5267	tags=41%, list=13%, signal=47%	Appandage development		GOBP_CARDIAC_SEPTUM_MORPHOGENESIS	64	-0.531245	-1.67719	0.034341	5957	tags=50%, list=15%, signal=59%	Cardiac development
GOBP_CARDIAC_SEPTUM_MORPHOGENESIS	64	-0.54474	-1.80518	0.037958	3437	tags=45%, list=9%, signal=49%	Animal organ morphogenesis		GOBP_FORELIMB_MORPHOGENESIS	36	-0.600056	-1.69577	0.107932	3917	tags=36%, list=10%, signal=40%	Appandage development		GOBP_CARDIAC_ATRIUM_MORPHOGENESIS	29	-0.609358	-1.66398	0.0372167	5958	tags=59%, list=15%, signal=69%	Cardiac development
GOBP_NOSE_DEVELOPMENT	15	-0.76171	-1.79964	0.0393062	2829	tags=60%, list=7%, signal=65%	Animal organ morphogenesis		GOBP_HINDLIMB_MORPHOGENESIS	34	-0.568404	-1.60568	0.174191	3917	tags=41%, list=10%, signal=46%	Appandage development		GOBP_OUTFLOW_TRACT_SEPTUM_MORPHOGENESIS	25	-0.628559	-1.65387	0.0405599	5779	tags=52%, list=14%, signal=61%	Cardiac development
GOBP_PERICARDIUM_DEVELOPMENT	20	-0.699441	-1.79371	0.0401163	4426	tags=60%, list=11%, signal=67%	Animal organ morphogenesis		GOBP_EMBRYONIC_APPENDAGE_MORPHOGENESIS	112	-0.460199	-1.60345	0.172549	6286	tags=45%, list=16%, signal=53%	Appandage development		GOBP_HOMOPHILIC_CELL_ADHESION_VIA_PLASMA_MEMBRANE_ADHESION_MOLECULES	167	-0.534681	-1.93058	0.0025867	6875	tags=51%, list=17%, signal=62%	Cell-cell adhesion via plasma membrane
GOBP_CARDIOCYTE_DIFFERENTIATION	144	-0.477355	-1.79065	0.0409384	4379	tags=35%, list=11%, signal=40%	Animal organ morphogenesis		GOBP_EMBRYONIC_HINDLIMB_MORPHOGENESIS	27	-0.572841	-1.57236	0.184251	6226	tags=59%, list=16%, signal=70%	Appandage development		GOBP_CALCIUM_DEPENDENT_CELL_CELL_ADHESION_VIA_PLASMA_MEMBRANE_CELL_ADHESION_MOLECULES	43	-0.64973	-1.92271	0.00277649	7465	tags=74%, list=19%, signal=91%	Cell-cell adhesion via plasma membrane
GOBP_PHARYNGEAL_SYSTEM_DEVELOPMENT	24	-0.659958	-1.78877	0.0414708	3299	tags=58%, list=8%, signal=64%	Animal organ morphogenesis		GOBP_POSITIVE_REGULATION_OF_CARTILAGE_DEVELOPMENT	29	-0.622468	-1.713	0.0992798	3487	tags=41%, list=9%, signal=45%	Cartilage development		GOBP_CELL_CELL_ADHESION_VIA_PLASMA_MEMBRANE_ADHESION_MOLECULES	273	-0.447744	-1.70461	0.0277833	6386	tags=42%, list=16%, signal=50%	Cell-cell adhesion via plasma membrane
GOBP_SECONDARY_PALATE_DEVELOPMENT	25	-0.652618	-1.78782	0.0413606	3437	tags=56%, list=9%, signal=61%	Animal organ morphogenesis		GOBP_POSITIVE_REGULATION_OF_CHONDROCYTE_DIFFERENTIATION	17	-0.703544	-1.69267	0.108411	1194	tags=41%, list=3%, signal=42%	Cartilage development		GOBP_SYNAPTIC_TRANSMISSION_GLUTAMATERGIC	90	-0.599992	-1.99693	0.00116377	6546	tags=54%, list=16%, signal=65%	Chemical synaptic transmission
GOBP_COCHLEA_MORPHOGENESIS	22	-0.677218	-1.78108	0.0433162	3268	tags=50%, list=8%, signal=54%	Animal organ morphogenesis		GOBP_REGULATION_OF_CARTILAGE_DEVELOPMENT	65	-0.482187	-1.56903	0.185214	2823	tags=31%, list=7%, signal=33%	Cartilage development		GOBP_REGULATION_OF_TRANS_SYNAPTIC_SIGNALING	406	-0.508221	-1.98432	0.00159157	5252	tags=42%, list=13%, signal=48%	Chemical synaptic transmission
GOBP_APPENDAGE_MORPHOGENESIS	134	-0.579209	-2.11768	0.00236253	5968	tags=52%, list=15%, signal=61%	Appendage development		GOCC_CENTRIOLE	141	-0.528339	-1.91234	0.0201029	5398	tags=40%, list=13%, signal=47%	Centriole		GOBP_CHEMICAL_SYNAPTIC_TRANSMISSION_POSTSYNAPTIC	105	-0.564122	-1.91733	0.00293027	5233	tags=46%, list=13%, signal=52%	Chemical synaptic transmission
GOBP_APPENDAGE_DEVELOPMENT	167	-0.549666	-2.06589	0.00384905	5968	tags=52%, list=15%, signal=61%	Appendage development		GOBP_CENTRIOLE_ASSEMBLY	45	-0.532806	-1.56494	0.187088	5647	tags=40%, list=14%, signal=46%	Centriole		GOBP_POSITIVE_REGULATION_OF_EXCITATORY_POSTSYNAPTIC_POTENTIAL	27	-0.712791	-1.90155	0.00392129	5233	tags=67%, list=13%, signal=77%	Chemical synaptic transmission
GOBP_EMBRYONIC_APPENDAGE_MORPHOGENESIS	112	-0.580162	-2.05747	0.00349083	5852	tags=51%, list=15%, signal=59%	Appendage development		GOBP_REGULATION_OF_CENTRIOLE_REPLICATION	21	-0.598313	-1.56002	0.192425	4649	tags=38%, list=12%, signal=43%	Centriole		GOBP_REGULATION_OF_POSTSYNAPTIC_MEMBRANE_POTENTIAL	136	-0.524634	-1.85858	0.00672362	6590	tags=49%, list=16%, signal=59%	Chemical synaptic transmission
GOBP_EMBRYONIC_DIGIT_MORPHOGENESIS	51	-0.58249	-1.81445	0.0370091	5588	tags=57%, list=14%, signal=66%	Appendage development		GOCC_INTRACILIARY_TRANSPORT_PARTICLE	26	-0.810211	-2.15574	0.0023119	5172	tags=73%, list=13%, signal=84%	Cilium organization and microtubule-basd transport		GOBP_NEGATIVE_REGULATION_OF_SYNAPTIC_TRANSMISSION	66	-0.581806	-1.83403	0.0092105	5233	tags=47%, list=13%, signal=54%	Chemical synaptic transmission
GOBP_FOREBRAIN_DEVELOPMENT	357	-0.458836	-1.88611	0.0225247	4523	tags=38%, list=11%, signal=42%	Brain development		GOCC_INTRACILIARY_TRANSPORT_PARTICLE_B	18	-0.867345	-2.14374	0.00192468	3529	tags=72%, list=9%, signal=79%	Cilium organization and microtubule-basd transport		GOBP_NEUROMUSCULAR_SYNAPTIC_TRANSMISSION	24	-0.701122	-1.83177	0.00923101	5855	tags=63%, list=15%, signal=73%	Chemical synaptic transmission
GOBP_TELENCEPHALON_DEVELOPMENT	231	-0.474431	-1.81014	0.0371723	4453	tags=38%, list=11%, signal=43%	Brain development		GOBP_INTRACILIARY_TRANSPORT	53	-0.677425	-2.12302	0.00199893	3922	tags=53%, list=10%, signal=58%	Cilium organization and microtubule-basd transport		GOBP_PROTEIN_LOCALIZATION_TO_SYNAPSE	80	-0.559677	-1.81352	0.0112861	4843	tags=45%, list=12%, signal=51%	Chemical synaptic transmission
GOBP_DNA_INTEGRITY_CHECKPOINT	156	-0.489734	-1.83769	0.030378	6278	tags=46%, list=16%, signal=54%	Cell cycle checkpoint signaling		GOBP_INTRACILIARY_TRANSPORT_INVOLVED_IN_CILIUM_ASSEMBLY	40	-0.703791	-2.07938	0.00387117	3529	tags=55%, list=9%, signal=60%	Cilium organization and microtubule-basd transport		GOBP_MODULATION_OF_EXCITATORY_POSTSYNAPTIC_POTENTIAL	44	-0.601108	-1.77309	0.0168884	3815	tags=50%, list=10%, signal=55%	Chemical synaptic transmission
GOBP_NEGATIVE_REGULATION_OF_CELL_CYCLE_G1_S_PHASE_TRANSITION	124	-0.49767	-1.81999	0.0353519	6667	tags=44%, list=17%, signal=52%	Cell cycle checkpoint signaling		GOBP_NON_MOTILE_CILIUM_ASSEMBLY	54	-0.661556	-2.03855	0.00588866	7001	tags=57%, list=17%, signal=69%	Cilium organization and microtubule-basd transport		GOBP_REGULATION_OF_SYNAPTIC_TRANSMISSION_GLUTAMATERGIC	69	-0.554154	-1.75667	0.0186831	6292	tags=49%, list=16%, signal=58%	Chemical synaptic transmission
GOBP_MITOTIC_DNA_INTEGRITY_CHECKPOINT	106	-0.50393	-1.79981	0.0397802	6667	tags=48%, list=17%, signal=58%	Cell cycle checkpoint signaling		GOBP_CILIUM_ORGANIZATION	408	-0.501602	-2.01585	0.00657792	5574	tags=42%, list=14%, signal=48%	Cilium organization and microtubule-basd transport		GOBP_REGULATION_OF_SYNAPTIC_PLASTICITY	176	-0.473816	-1.73192	0.0231866	5252	tags=39%, list=13%, signal=45%	Chemical synaptic transmission
GOBP_MITOTIC_G1_S_TRANSITION_CHECKPOINT	63	-0.542144	-1.77061	0.0480217	6667	tags=48%, list=17%, signal=57%	Cell cycle checkpoint signaling		GOCC_CILIARY_TIP	47	-0.654706	-1.97565	0.00988126	4143	tags=57%, list=10%, signal=64%	Cilium organization and microtubule-basd transport		GOCC_NEUROMUSCULAR_JUNCTION	69	-0.543481	-1.7019	0.0282185	6624	tags=49%, list=16%, signal=59%	Chemical synaptic transmission
GOBP_SIGNAL_TRANSDUCTION_INVOLVED_IN_CELL_CYCLE_CHECKPOINT	76	-0.52914	-1.77047	0.0475402	6667	tags=49%, list=17%, signal=58%	Cell cycle checkpoint signaling		GOBP_CILIARY_BASAL_BODY_PLASMA_MEMBRANE_DOCKING	95	-0.550116	-1.88682	0.0242711	5570	tags=44%, list=14%, signal=51%	Cilium organization and microtubule-basd transport		GOBP_POSITIVE_REGULATION_OF_SYNAPTIC_TRANSMISSION_GLUTAMATERGIC	30	-0.625926	-1.69816	0.0290831	5047	tags=47%, list=13%, signal=53%	Chemical synaptic transmission
GOBP_KINETOCHORE_ORGANIZATION	22	-0.772279	-2.08307	0.00485462	3726	tags=59%, list=9%, signal=65%	Chromosome condensation and kinetochor organization		GOBP_PROTEIN_TRANSPORT_ALONG_MICROTUBULE	68	-0.562153	-1.83522	0.0385906	4083	tags=49%, list=10%, signal=54%	Cilium organization and microtubule-basd transport		GOMF_EXCITATORY_EXTRACELLULAR_LIGAND_GATED_ION_CHANNEL_ACTIVITY	29	-0.622195	-1.6896	0.0315857	4673	tags=48%, list=12%, signal=55%	Chemical synaptic transmission
GOCC_KINETOCHORE	137	-0.563709	-2.06235	0.00345876	5116	tags=45%, list=13%, signal=51%	Chromosome condensation and kinetochor organization		GOCC_CILIARY_TRANSITION_ZONE	68	-0.56549	-1.8331	0.038741	5172	tags=50%, list=13%, signal=57%	Cilium organization and microtubule-basd transport		GOBP_POSITIVE_REGULATION_OF_SYNAPTIC_TRANSMISSION	144	-0.474162	-1.68696	0.0319711	5252	tags=40%, list=13%, signal=45%	Chemical synaptic transmission
GOCC_CHROMOSOME_CENTROMERIC_REGION	196	-0.505004	-1.96622	0.00922876	5677	tags=42%, list=14%, signal=48%	Chromosome condensation and kinetochor organization		GOBP_SPERM_AXONEME_ASSEMBLY	22	-0.704782	-1.82822	0.040065	5034	tags=68%, list=13%, signal=78%	Cilium organization and microtubule-basd transport		GOMF_IONOTROPIC_GLUTAMATE_RECEPTOR_BINDING	23	-0.651057	-1.67971	0.0337522	6735	tags=61%, list=17%, signal=73%	Chemical synaptic transmission
GOCC_MITOTIC_SPINDLE_POLE	34	-0.682558	-1.96538	0.00891309	5177	tags=47%, list=13%, signal=54%	Chromosome condensation and kinetochor organization		GOBP_PROTEIN_LOCALIZATION_TO_CILIUM	61	-0.572366	-1.81718	0.0443104	5890	tags=52%, list=15%, signal=61%	Cilium organization and microtubule-basd transport		GOBP_SYNAPTIC_TRANSMISSION_CHOLINERGIC	28	-0.61042	-1.65636	0.0398915	5478	tags=50%, list=14%, signal=58%	Chemical synaptic transmission
GOBP_KINETOCHORE_ASSEMBLY	17	-0.782568	-1.9508	0.010829	3726	tags=59%, list=9%, signal=65%	Chromosome condensation and kinetochor organization		GOCC_CILIARY_PLASM	130	-0.509585	-1.81166	0.0471057	5679	tags=45%, list=14%, signal=52%	Cilium organization and microtubule-basd transport		GOBP_MEMBRANE_DEPOLARIZATION	87	-0.502065	-1.65478	0.0403372	3622	tags=36%, list=9%, signal=39%	Chemical synaptic transmission
GOCC_CONDENSED_CHROMOSOME_CENTROMERIC_REGION	117	-0.555457	-1.92904	0.0142091	4767	tags=44%, list=12%, signal=49%	Chromosome condensation and kinetochor organization		GOBP_AXONEME_ASSEMBLY	76	-0.544691	-1.79676	0.0529579	5034	tags=47%, list=13%, signal=54%	Cilium organization and microtubule-basd transport		GOBP_PROTEIN_TRANSPORT_ALONG_MICROTUBULE	68	-0.675309	-2.13336	0.00017613	7356	tags=65%, list=18%, signal=79%	Cilium and microtubule based movement and transport
GOCC_CONDENSED_CHROMOSOME	218	-0.482157	-1.86704	0.0255967	4767	tags=34%, list=12%, signal=39%	Chromosome condensation and kinetochor organization		GOCC_DYNEIN_COMPLEX	54	-0.562921	-1.79671	0.0516942	4349	tags=43%, list=11%, signal=48%	Cilium organization and microtubule-basd transport		GOCC_PLASMA_MEMBRANE_BOUNDED_CELL_PROJECTION_CYTOPLASM	216	-0.564405	-2.09013	0.000305541	7360	tags=56%, list=18%, signal=68%	Cilium and microtubule based movement and transport
GOCC_SPINDLE_MICROTUBULE	71	-0.555673	-1.85825	0.0278479	5908	tags=49%, list=15%, signal=58%	Chromosome condensation and kinetochor organization		GOBP_MICROTUBULE_BUNDLE_FORMATION	107	-0.50482	-1.72134	0.0949009	5679	tags=46%, list=14%, signal=53%	Cilium organization and microtubule-basd transport		GOCC_CILIARY_PLASM	130	-0.588358	-2.06477	0.000286719	7667	tags=61%, list=19%, signal=75%	Cilium and microtubule based movement and transport
GOBP_INTRACILIARY_TRANSPORT	53	-0.688324	-2.18074	0.00127441	5189	tags=60%, list=13%, signal=69%	Cilium and intraciliary transport		GOBP_EXTRACELLULAR_TRANSPORT	35	-0.611782	-1.72015	0.0947245	4984	tags=54%, list=12%, signal=62%	Cilium organization and microtubule-basd transport		GOBP_INTRACILIARY_TRANSPORT	53	-0.676002	-2.06338	0.000260653	6857	tags=66%, list=17%, signal=80%	Cilium and microtubule based movement and transport
GOBP_CILIARY_BASAL_BODY_PLASMA_MEMBRANE_DOCKING	95	-0.612763	-2.15218	0.00200745	6495	tags=63%, list=16%, signal=75%	Cilium and intraciliary transport		GOBP_INNER_DYNEIN_ARM_ASSEMBLY	16	-0.724149	-1.71057	0.100199	6573	tags=69%, list=16%, signal=82%	Cilium organization and microtubule-basd transport		GOBP_AXONEME_ASSEMBLY	76	-0.633215	-2.05682	0.000299432	6857	tags=64%, list=17%, signal=78%	Cilium and microtubule based movement and transport
GOCC_CILIARY_TIP	47	-0.674182	-2.10674	0.00319121	5189	tags=57%, list=13%, signal=66%	Cilium and intraciliary transport		GOBP_MICROTUBULE_BASED_TRANSPORT	188	-0.464102	-1.70728	0.100564	5217	tags=45%, list=13%, signal=52%	Cilium organization and microtubule-basd transport		GOBP_CILIUM_ORGANIZATION	408	-0.523015	-2.04825	0.00042936	6864	tags=51%, list=17%, signal=61%	Cilium and microtubule based movement and transport
GOCC_INTRACILIARY_TRANSPORT_PARTICLE	26	-0.760376	-2.07879	0.00434646	5189	tags=69%, list=13%, signal=79%	Cilium and intraciliary transport		GOCC_CILIARY_BASAL_BODY	155	-0.466813	-1.69077	0.109051	5515	tags=41%, list=14%, signal=48%	Cilium organization and microtubule-basd transport		GOCC_DYNEIN_COMPLEX	54	-0.667833	-2.04042	0.000492003	5526	tags=59%, list=14%, signal=69%	Cilium and microtubule based movement and transport
GOBP_INTRACILIARY_TRANSPORT_INVOLVED_IN_CILIUM_ASSEMBLY	40	-0.697771	-2.07724	0.00429576	5189	tags=63%, list=13%, signal=72%	Cilium and intraciliary transport		GOCC_CYTOPLASMIC_DYNEIN_COMPLEX	21	-0.661745	-1.68564	0.112528	4181	tags=43%, list=10%, signal=48%	Cilium organization and microtubule-basd transport		GOBP_MICROTUBULE_BASED_TRANSPORT	188	-0.561556	-2.03544	0.000637114	6160	tags=49%, list=15%, signal=58%	Cilium and microtubule based movement and transport
GOBP_NON_MOTILE_CILIUM_ASSEMBLY	54	-0.64408	-2.05712	0.00325811	5190	tags=54%, list=13%, signal=62%	Cilium and intraciliary transport		GOCC_PLASMA_MEMBRANE_BOUNDED_CELL_PROJECTION_CYTOPLASM	216	-0.443593	-1.66575	0.121625	3920	tags=32%, list=10%, signal=36%	Cilium organization and microtubule-basd transport		GOBP_TRANSPORT_ALONG_MICROTUBULE	156	-0.557971	-1.99703	0.00121436	6311	tags=48%, list=16%, signal=57%	Cilium and microtubule based movement and transport
GOBP_CILIUM_ORGANIZATION	408	-0.494144	-2.05213	0.00338324	5937	tags=47%, list=15%, signal=55%	Cilium and intraciliary transport		GOBP_TRANSPORT_ALONG_MICROTUBULE	156	-0.427998	-1.57949	0.186396	5217	tags=42%, list=13%, signal=48%	Cilium organization and microtubule-basd transport		GOCC_CYTOPLASMIC_REGION	258	-0.526452	-1.98774	0.00143234	6625	tags=50%, list=16%, signal=60%	Cilium and microtubule based movement and transport
GOCC_CILIARY_TRANSITION_ZONE	68	-0.590626	-1.96412	0.00872253	5189	tags=57%, list=13%, signal=66%	Cilium and intraciliary transport		GOBP_MICROTUBULE_BASED_MOVEMENT	370	-0.400495	-1.57518	0.187097	5217	tags=37%, list=13%, signal=42%	Cilium organization and microtubule-basd transport		GOBP_INTRACILIARY_TRANSPORT_INVOLVED_IN_CILIUM_ASSEMBLY	40	-0.668774	-1.96196	0.00200354	7308	tags=65%, list=18%, signal=79%	Cilium and microtubule based movement and transport
GOCC_INTRACILIARY_TRANSPORT_PARTICLE_B	18	-0.762998	-1.94461	0.0115953	4809	tags=72%, list=12%, signal=82%	Cilium and intraciliary transport		GOBP_MOTILE_CILIUM_ASSEMBLY	23	-0.608449	-1.57491	0.185964	7001	tags=52%, list=17%, signal=63%	Cilium organization and microtubule-basd transport		GOCC_INTRACILIARY_TRANSPORT_PARTICLE	26	-0.731678	-1.94848	0.00218257	6857	tags=77%, list=17%, signal=93%	Cilium and microtubule based movement and transport
GOBP_PROTEIN_TRANSPORT_ALONG_MICROTUBULE	68	-0.574413	-1.88648	0.0231175	5189	tags=53%, list=13%, signal=61%	Cilium and intraciliary transport		GOBP_MITOTIC_G1_S_TRANSITION_CHECKPOINT	63	-0.572151	-1.82274	0.0420823	5004	tags=40%, list=12%, signal=45%	DNA integrity checkpoint signaling		GOCC_INTRACILIARY_TRANSPORT_PARTICLE_B	18	-0.797849	-1.93517	0.00239926	6857	tags=83%, list=17%, signal=100%	Cilium and microtubule based movement and transport
GOCC_CILIARY_BASE	35	-0.620762	-1.81033	0.0382895	5976	tags=60%, list=15%, signal=70%	Cilium and intraciliary transport		GOBP_SIGNAL_TRANSDUCTION_INVOLVED_IN_CELL_CYCLE_CHECKPOINT	76	-0.5346	-1.78021	0.058623	5004	tags=38%, list=12%, signal=44%	DNA integrity checkpoint signaling		GOCC_MOTILE_CILIUM	200	-0.523155	-1.92955	0.00254748	8061	tags=54%, list=20%, signal=67%	Cilium and microtubule based movement and transport
GOCC_CILIARY_BASAL_BODY	155	-0.487842	-1.8102	0.0377531	5879	tags=52%, list=15%, signal=60%	Cilium and intraciliary transport		GOBP_NEGATIVE_REGULATION_OF_CELL_CYCLE_G1_S_PHASE_TRANSITION	124	-0.486908	-1.72443	0.0945656	5004	tags=32%, list=12%, signal=37%	DNA integrity checkpoint signaling		GOBP_SPERM_AXONEME_ASSEMBLY	22	-0.761267	-1.89997	0.00397809	4545	tags=73%, list=11%, signal=82%	Cilium and microtubule based movement and transport
GOBP_EMBRYONIC_EYE_MORPHOGENESIS	32	-0.725779	-2.07418	0.00411526	4229	tags=56%, list=11%, signal=63%	Embryonic eye development		GOBP_MITOTIC_DNA_INTEGRITY_CHECKPOINT	106	-0.490878	-1.70137	0.106025	6350	tags=42%, list=16%, signal=50%	DNA integrity checkpoint signaling		GOBP_MICROTUBULE_BUNDLE_FORMATION	107	-0.550417	-1.88566	0.00493341	8061	tags=64%, list=20%, signal=80%	Cilium and microtubule based movement and transport
GOBP_EMBRYONIC_CAMERA_TYPE_EYE_MORPHOGENESIS	24	-0.74793	-2.00808	0.00689168	4229	tags=58%, list=11%, signal=65%	Embryonic eye development		GOBP_REGULATION_OF_CELL_CYCLE_ARREST	108	-0.492703	-1.70132	0.104482	5501	tags=39%, list=14%, signal=45%	DNA integrity checkpoint signaling		GOBP_AXO_DENDRITIC_TRANSPORT	69	-0.59305	-1.87149	0.00589406	6311	tags=52%, list=16%, signal=62%	Cilium and microtubule based movement and transport
GOBP_EMBRYONIC_CAMERA_TYPE_EYE_DEVELOPMENT	33	-0.69359	-1.991	0.00733662	5846	tags=64%, list=15%, signal=74%	Embryonic eye development		GOBP_POSITIVE_REGULATION_OF_CELL_CYCLE_ARREST	82	-0.492321	-1.65507	0.134273	5501	tags=39%, list=14%, signal=45%	DNA integrity checkpoint signaling		GOBP_ANTEROGRADE_AXONAL_TRANSPORT	47	-0.624513	-1.86558	0.00634573	7905	tags=62%, list=20%, signal=77%	Cilium and microtubule based movement and transport
GOBP_NEPHRON_MORPHOGENESIS	71	-0.604584	-2.06371	0.00374699	4642	tags=51%, list=12%, signal=57%	Epithelial tube morphogenesis		GOBP_DNA_DAMAGE_RESPONSE_SIGNAL_TRANSDUCTION_BY_P53_CLASS_MEDIATOR	106	-0.455937	-1.58478	0.182474	5447	tags=35%, list=14%, signal=40%	DNA integrity checkpoint signaling		GOCC_CILIARY_TRANSITION_ZONE	68	-0.58522	-1.86377	0.00646711	4814	tags=50%, list=12%, signal=57%	Cilium and microtubule based movement and transport
GOBP_KIDNEY_MORPHOGENESIS	88	-0.546697	-1.88406	0.0223925	4642	tags=47%, list=12%, signal=53%	Epithelial tube morphogenesis		GOBP_NUCLEOTIDE_EXCISION_REPAIR_DNA_GAP_FILLING	23	-0.625246	-1.62606	0.151238	8007	tags=78%, list=20%, signal=98%	DNA repair		GOCC_CILIARY_BASE	35	-0.658293	-1.84562	0.00832414	4620	tags=54%, list=12%, signal=61%	Cilium and microtubule based movement and transport
GOBP_REGULATION_OF_MORPHOGENESIS_OF_AN_EPITHELIUM	61	-0.583485	-1.87561	0.0243441	5985	tags=52%, list=15%, signal=62%	Epithelial tube morphogenesis		GOBP_NUCLEOTIDE_EXCISION_REPAIR_DNA_INCISION	39	-0.544886	-1.57368	0.186532	6947	tags=56%, list=17%, signal=68%	DNA repair		GOCC_CILIARY_BASAL_BODY	155	-0.513461	-1.84486	0.00829798	7095	tags=52%, list=18%, signal=62%	Cilium and microtubule based movement and transport
GOBP_NEPHRON_TUBULE_FORMATION	17	-0.754807	-1.86956	0.0250957	4642	tags=76%, list=12%, signal=86%	Epithelial tube morphogenesis		GOBP_ERROR_PRONE_TRANSLESION_SYNTHESIS	21	-0.60851	-1.54896	0.192393	8468	tags=76%, list=21%, signal=97%	DNA repair		GOCC_CILIARY_TIP	47	-0.615236	-1.83487	0.00922903	6857	tags=62%, list=17%, signal=74%	Cilium and microtubule based movement and transport
GOBP_TUBE_FORMATION	140	-0.500406	-1.84941	0.0296124	5451	tags=52%, list=14%, signal=60%	Epithelial tube morphogenesis		GOBP_CORPUS_CALLOSUM_DEVELOPMENT	15	-0.830819	-1.92633	0.0183247	4228	tags=67%, list=11%, signal=74%	Forebrain development		GOBP_MICROTUBULE_BASED_MOVEMENT	370	-0.471277	-1.83249	0.00925852	6160	tags=43%, list=15%, signal=50%	Cilium and microtubule based movement and transport
GOBP_MESONEPHRIC_TUBULE_MORPHOGENESIS	59	-0.565017	-1.84929	0.0290582	3437	tags=44%, list=9%, signal=48%	Epithelial tube morphogenesis		GOBP_TELENCEPHALON_DEVELOPMENT	231	-0.481078	-1.8419	0.0364855	4616	tags=37%, list=11%, signal=42%	Forebrain development		GOBP_SYNAPTIC_VESICLE_LOCALIZATION	54	-0.585123	-1.78863	0.0148685	4044	tags=46%, list=10%, signal=51%	Cilium and microtubule based movement and transport
GOBP_EPITHELIAL_TUBE_FORMATION	125	-0.511351	-1.83836	0.0307147	5451	tags=54%, list=14%, signal=63%	Epithelial tube morphogenesis		GOBP_PALLIUM_DEVELOPMENT	156	-0.476617	-1.7161	0.0972859	5069	tags=36%, list=13%, signal=41%	Forebrain development		GOCC_NEURON_PROJECTION_CYTOPLASM	86	-0.543499	-1.78188	0.0160441	6311	tags=48%, list=16%, signal=56%	Cilium and microtubule based movement and transport
GOBP_CELL_DIFFERENTIATION_INVOLVED_IN_METANEPHROS_DEVELOPMENT	25	-0.676846	-1.83318	0.0316027	2996	tags=44%, list=7%, signal=48%	Epithelial tube morphogenesis		GOBP_FOREBRAIN_DEVELOPMENT	357	-0.426131	-1.69815	0.106462	4616	tags=34%, list=11%, signal=39%	Forebrain development		GOCC_9PLUS2_MOTILE_CILIUM	120	-0.516955	-1.77375	0.0168787	5859	tags=43%, list=15%, signal=51%	Cilium and microtubule based movement and transport
GOBP_POSITIVE_REGULATION_OF_MORPHOGENESIS_OF_AN_EPITHELIUM	33	-0.623908	-1.80752	0.0377909	5985	tags=64%, list=15%, signal=75%	Epithelial tube morphogenesis		GOBP_HIPPOCAMPUS_DEVELOPMENT	73	-0.514788	-1.67609	0.119545	5008	tags=38%, list=12%, signal=44%	Forebrain development		GOBP_CYTOSKELETON_DEPENDENT_INTRACELLULAR_TRANSPORT	195	-0.481984	-1.76622	0.0179452	5013	tags=39%, list=12%, signal=44%	Cilium and microtubule based movement and transport
GOBP_RENAL_TUBULE_DEVELOPMENT	90	-0.515839	-1.7862	0.0415537	4642	tags=44%, list=12%, signal=50%	Epithelial tube morphogenesis		GOBP_CEREBRAL_CORTEX_DEVELOPMENT	107	-0.476595	-1.6262	0.152562	5069	tags=36%, list=13%, signal=42%	Forebrain development		GOBP_PROTEIN_LOCALIZATION_TO_CILIUM	61	-0.558743	-1.74937	0.0199916	8919	tags=72%, list=22%, signal=93%	Cilium and microtubule based movement and transport
GOBP_METANEPHRIC_NEPHRON_DEVELOPMENT	39	-0.595743	-1.77591	0.0457208	2996	tags=41%, list=7%, signal=44%	Epithelial tube morphogenesis		GOBP_LIMBIC_SYSTEM_DEVELOPMENT	98	-0.464666	-1.60064	0.17539	4616	tags=35%, list=11%, signal=39%	Forebrain development		GOCC_AXON_CYTOPLASM	58	-0.562693	-1.74248	0.0211699	7067	tags=52%, list=18%, signal=63%	Cilium and microtubule based movement and transport
GOCC_CENTRIOLE	141	-0.568636	-2.07375	0.00370373	6662	tags=57%, list=17%, signal=68%	Microtubule organization center		GOBP_TELENCEPHALON_GLIAL_CELL_MIGRATION	22	-0.625225	-1.57221	0.18308	3745	tags=41%, list=9%, signal=45%	Forebrain development		GOCC_CYTOPLASMIC_DYNEIN_COMPLEX	21	-0.68662	-1.73002	0.0235313	6311	tags=62%, list=16%, signal=73%	Cilium and microtubule based movement and transport
GOBP_CENTROSOME_DUPLICATION	72	-0.587874	-1.99693	0.00713434	4529	tags=46%, list=11%, signal=52%	Microtubule organization center		GOBP_CENTRAL_NERVOUS_SYSTEM_NEURON_DEVELOPMENT	81	-0.469212	-1.54182	0.194043	4054	tags=37%, list=10%, signal=41%	Forebrain development		GOCC_AXONEMAL_DYNEIN_COMPLEX	23	-0.664282	-1.71271	0.0277808	5526	tags=61%, list=14%, signal=71%	Cilium and microtubule based movement and transport
GOBP_CENTRIOLE_ASSEMBLY	45	-0.642858	-1.99493	0.00704161	4529	tags=56%, list=11%, signal=63%	Microtubule organization center		GOBP_CENTRAL_NERVOUS_SYSTEM_NEURON_DIFFERENTIATION	178	-0.410444	-1.52582	0.194089	3849	tags=31%, list=10%, signal=35%	Forebrain development		GOBP_SYNAPTIC_VESICLE_TRANSPORT	43	-0.588031	-1.71179	0.0277017	4044	tags=47%, list=10%, signal=52%	Cilium and microtubule based movement and transport
GOBP_MICROTUBULE_ORGANIZING_CENTER_ORGANIZATION	140	-0.536205	-1.98508	0.00766484	4529	tags=41%, list=11%, signal=46%	Microtubule organization center		GOBP_GLANDULAR_EPITHELIAL_CELL_DIFFERENTIATION	48	-0.615451	-1.87692	0.0244962	3487	tags=40%, list=9%, signal=43%	Glandular epithelial cell differentiation		GOBP_ORGANELLE_TRANSPORT_ALONG_MICROTUBULE	81	-0.519663	-1.6988	0.0290322	6311	tags=42%, list=16%, signal=50%	Cilium and microtubule based movement and transport
GOBP_REGULATION_OF_CENTRIOLE_REPLICATION	21	-0.725782	-1.87692	0.0246167	4485	tags=62%, list=11%, signal=70%	Microtubule organization center		GOBP_COLUMNAR_CUBOIDAL_EPITHELIAL_CELL_DEVELOPMENT	39	-0.633278	-1.8623	0.0289351	3487	tags=44%, list=9%, signal=48%	Glandular epithelial cell differentiation		GOBP_NON_MOTILE_CILIUM_ASSEMBLY	54	-0.552275	-1.67405	0.0352565	6765	tags=56%, list=17%, signal=67%	Cilium and microtubule based movement and transport
GOMF_PEPTIDE_LYSINE_N_ACETYLTRANSFERASE_ACTIVITY	45	-0.615353	-1.87102	0.0250633	7444	tags=60%, list=19%, signal=74%	N-acetyltransferace activirt		GOBP_TYPE_B_PANCREATIC_CELL_DEVELOPMENT	20	-0.706144	-1.80246	0.0528098	3487	tags=55%, list=9%, signal=60%	Glandular epithelial cell differentiation		GOBP_MOTILE_CILIUM_ASSEMBLY	23	-0.658794	-1.67154	0.0354624	6091	tags=65%, list=15%, signal=77%	Cilium and microtubule based movement and transport
GOMF_PEPTIDE_N_ACETYLTRANSFERASE_ACTIVITY	53	-0.576964	-1.79554	0.0402966	7444	tags=55%, list=19%, signal=67%	N-acetyltransferace activirt		GOBP_ENTEROENDOCRINE_CELL_DIFFERENTIATION	28	-0.663061	-1.79519	0.0515823	3487	tags=43%, list=9%, signal=47%	Glandular epithelial cell differentiation		GOBP_EXTRACELLULAR_TRANSPORT	35	-0.58115	-1.66766	0.0362654	7590	tags=63%, list=19%, signal=77%	Cilium and microtubule based movement and transport
GOBP_NEURAL_TUBE_PATTERNING	34	-0.740436	-2.13828	0.00222978	6547	tags=79%, list=16%, signal=95%	Neural tube development		GOBP_GLANDULAR_EPITHELIAL_CELL_DEVELOPMENT	25	-0.636177	-1.70913	0.100183	3487	tags=52%, list=9%, signal=57%	Glandular epithelial cell differentiation		GOBP_CILIUM_MOVEMENT	164	-0.454543	-1.63397	0.0467431	7617	tags=48%, list=19%, signal=59%	Cilium and microtubule based movement and transport
GOBP_NEURONAL_STEM_CELL_POPULATION_MAINTENANCE	19	-0.793426	-2.00457	0.00702362	2889	tags=58%, list=7%, signal=62%	Neural tube development		GOBP_COLUMNAR_CUBOIDAL_EPITHELIAL_CELL_DIFFERENTIATION	82	-0.46231	-1.55326	0.191801	3487	tags=30%, list=9%, signal=33%	Glandular epithelial cell differentiation		GOBP_PANCREAS_DEVELOPMENT	73	-0.521147	-1.68605	0.0320085	6830	tags=51%, list=17%, signal=61%	Enteroendocrine cell differentiaiton
GOBP_DORSAL_VENTRAL_NEURAL_TUBE_PATTERNING	20	-0.738737	-1.95881	0.00908229	6547	tags=80%, list=16%, signal=96%	Neural tube development		GOBP_SPLICEOSOMAL_SNRNP_ASSEMBLY	52	-0.642561	-2.00404	0.00711488	6243	tags=48%, list=16%, signal=57%	mRNA splicing via spliceosome		GOBP_ENTEROENDOCRINE_CELL_DIFFERENTIATION	28	-0.61077	-1.64231	0.0440048	6130	tags=50%, list=15%, signal=59%	Enteroendocrine cell differentiaiton
GOBP_NEURAL_TUBE_DEVELOPMENT	145	-0.508297	-1.92475	0.0147589	5451	tags=54%, list=14%, signal=62%	Neural tube development		GOBP_SPLICEOSOMAL_TRI_SNRNP_COMPLEX_ASSEMBLY	25	-0.743598	-1.9303	0.0186268	7949	tags=68%, list=20%, signal=85%	mRNA splicing via spliceosome		GOBP_CENTRAL_NERVOUS_SYSTEM_PROJECTION_NEURON_AXONOGENESIS	26	-0.758404	-2.06847	0.000318576	3432	tags=62%, list=9%, signal=67%	Forebrain, hindbrain and spinal cord development
GOBP_SMOOTHENED_SIGNALING_PATHWAY	131	-0.525824	-1.91979	0.0154628	6547	tags=53%, list=16%, signal=63%	Neural tube development		GOCC_SPLICEOSOMAL_TRI_SNRNP_COMPLEX	43	-0.604	-1.80165	0.0520189	9135	tags=67%, list=23%, signal=87%	mRNA splicing via spliceosome		GOBP_CENTRAL_NERVOUS_SYSTEM_NEURON_DIFFERENTIATION	178	-0.503502	-1.82281	0.0102829	6759	tags=44%, list=17%, signal=53%	Forebrain, hindbrain and spinal cord development
GOBP_NEUROBLAST_PROLIFERATION	55	-0.558789	-1.78344	0.0425469	5445	tags=40%, list=14%, signal=46%	Neural tube development		GOCC_SMALL_NUCLEAR_RIBONUCLEOPROTEIN_COMPLEX	99	-0.52116	-1.77992	0.0575467	8210	tags=52%, list=20%, signal=65%	mRNA splicing via spliceosome		GOBP_CENTRAL_NERVOUS_SYSTEM_NEURON_DEVELOPMENT	81	-0.549221	-1.81439	0.0112683	5295	tags=44%, list=13%, signal=51%	Forebrain, hindbrain and spinal cord development
GOBP_REGULATION_OF_SMOOTHENED_SIGNALING_PATHWAY	77	-0.522774	-1.76686	0.0483277	5976	tags=45%, list=15%, signal=53%	Neural tube development		GOMF_PRE_MRNA_5_SPLICE_SITE_BINDING	18	-0.706269	-1.69508	0.107271	6523	tags=67%, list=16%, signal=80%	mRNA splicing via spliceosome		GOBP_CELL_DIFFERENTIATION_IN_HINDBRAIN	20	-0.728464	-1.80115	0.0128637	6732	tags=75%, list=17%, signal=90%	Forebrain, hindbrain and spinal cord development
GOBP_SOMITE_DEVELOPMENT	84	-0.539218	-1.85009	0.0298662	5613	tags=51%, list=14%, signal=59%	Pattern specificaiton process		GOCC_SM_LIKE_PROTEIN_FAMILY_COMPLEX	111	-0.48277	-1.67287	0.117185	8210	tags=47%, list=20%, signal=59%	mRNA splicing via spliceosome		GOBP_NEURON_FATE_COMMITMENT	59	-0.571049	-1.785	0.0155179	10401	tags=64%, list=26%, signal=87%	Forebrain, hindbrain and spinal cord development
GOBP_PATTERN_SPECIFICATION_PROCESS	426	-0.443935	-1.82869	0.0328788	4595	tags=35%, list=11%, signal=39%	Pattern specificaiton process		GOBP_MRNA_5_SPLICE_SITE_RECOGNITION	23	-0.62858	-1.65341	0.127128	2875	tags=43%, list=7%, signal=47%	mRNA splicing via spliceosome		GOBP_SPINAL_CORD_PATTERNING	19	-0.728011	-1.77731	0.0166552	4975	tags=53%, list=12%, signal=60%	Forebrain, hindbrain and spinal cord development
GOBP_SEGMENT_SPECIFICATION	17	-0.745511	-1.82208	0.0353179	3268	tags=53%, list=8%, signal=58%	Pattern specificaiton process		GOBP_SPLICEOSOMAL_COMPLEX_ASSEMBLY	78	-0.477411	-1.57342	0.185522	6829	tags=40%, list=17%, signal=48%	mRNA splicing via spliceosome		GOBP_TELENCEPHALON_GLIAL_CELL_MIGRATION	22	-0.689162	-1.77047	0.0171844	4526	tags=45%, list=11%, signal=51%	Forebrain, hindbrain and spinal cord development
GOBP_REGIONALIZATION	326	-0.444039	-1.79499	0.0399786	3437	tags=33%, list=9%, signal=35%	Pattern specificaiton process		GOBP_MRNA_SPLICE_SITE_SELECTION	49	-0.491769	-1.55554	0.192387	6829	tags=47%, list=17%, signal=56%	mRNA splicing via spliceosome		GOBP_TELENCEPHALON_DEVELOPMENT	231	-0.470638	-1.76376	0.0178475	5390	tags=40%, list=13%, signal=46%	Forebrain, hindbrain and spinal cord development
GOBP_PROXIMAL_DISTAL_PATTERN_FORMATION	32	-0.617151	-1.76503	0.0487479	6502	tags=41%, list=16%, signal=48%	Pattern specificaiton process		GOBP_NEUROBLAST_PROLIFERATION	55	-0.576725	-1.78336	0.0578534	4195	tags=40%, list=10%, signal=45%	Neural precursor cell differentiation		GOBP_SEGMENT_SPECIFICATION	17	-0.719983	-1.7574	0.0186903	3880	tags=59%, list=10%, signal=65%	Forebrain, hindbrain and spinal cord development
GOBP_SMOOTH_MUSCLE_TISSUE_DEVELOPMENT	21	-0.769269	-1.98085	0.00762763	5357	tags=67%, list=13%, signal=77%	Single gene set		GOBP_NEURAL_PRECURSOR_CELL_PROLIFERATION	138	-0.466655	-1.67318	0.118262	4554	tags=36%, list=11%, signal=41%	Neural precursor cell differentiation		GOBP_FOREBRAIN_DEVELOPMENT	357	-0.448632	-1.74766	0.0201636	5283	tags=38%, list=13%, signal=43%	Forebrain, hindbrain and spinal cord development
GOCC_CYTOPLASMIC_DYNEIN_COMPLEX	21	-0.746019	-1.93294	0.0138405	4332	tags=52%, list=11%, signal=59%	Single gene set		GOBP_POSITIVE_REGULATION_OF_NEURAL_PRECURSOR_CELL_PROLIFERATION	50	-0.542175	-1.6375	0.140527	3636	tags=38%, list=9%, signal=42%	Neural precursor cell differentiation		GOBP_CENTRAL_NERVOUS_SYSTEM_NEURON_AXONOGENESIS	35	-0.616157	-1.7384	0.021869	3432	tags=49%, list=9%, signal=53%	Forebrain, hindbrain and spinal cord development
GOBP_MORPHOGENESIS_OF_AN_EPITHELIAL_SHEET	58	-0.586886	-1.9191	0.015127	4767	tags=41%, list=12%, signal=47%	Single gene set		GOBP_REGULATION_OF_NEURAL_PRECURSOR_CELL_PROLIFERATION	82	-0.473891	-1.6036	0.173997	3818	tags=33%, list=10%, signal=36%	Neural precursor cell differentiation		GOBP_SPINAL_CORD_DEVELOPMENT	99	-0.520112	-1.73717	0.0220647	5479	tags=40%, list=14%, signal=47%	Forebrain, hindbrain and spinal cord development
GOBP_REGULATION_OF_ODONTOGENESIS	15	-0.809741	-1.90844	0.0174932	3345	tags=73%, list=8%, signal=80%	Single gene set		GOBP_REGULATION_OF_NEUROBLAST_PROLIFERATION	31	-0.56118	-1.54138	0.193082	3636	tags=29%, list=9%, signal=32%	Neural precursor cell differentiation		GOBP_CEREBELLAR_PURKINJE_CELL_LAYER_MORPHOGENESIS	16	-0.727086	-1.72313	0.0253722	7754	tags=81%, list=19%, signal=101%	Forebrain, hindbrain and spinal cord development
GOBP_POSITIVE_REGULATION_OF_EPITHELIAL_TO_MESENCHYMAL_TRANSITION	51	-0.594105	-1.89182	0.0224938	3437	tags=45%, list=9%, signal=49%	Single gene set		GOBP_NEURAL_TUBE_PATTERNING	34	-0.67526	-1.91194	0.0191671	4085	tags=53%, list=10%, signal=59%	Pattern specification process, neural tube patterning		GOBP_CEREBRAL_CORTEX_RADIALLY_ORIENTED_CELL_MIGRATION	29	-0.626559	-1.71181	0.0278869	3225	tags=41%, list=8%, signal=45%	Forebrain, hindbrain and spinal cord development
GOBP_COLUMNAR_CUBOIDAL_EPITHELIAL_CELL_DEVELOPMENT	39	-0.622604	-1.85014	0.0304605	4306	tags=49%, list=11%, signal=55%	Single gene set		GOBP_MORPHOGENESIS_OF_AN_EPITHELIAL_BUD	15	-0.748459	-1.80129	0.0508612	3487	tags=60%, list=9%, signal=66%	Pattern specification process, neural tube patterning		GOBP_DORSAL_VENTRAL_NEURAL_TUBE_PATTERNING	20	-0.684612	-1.71126	0.0276877	3521	tags=45%, list=9%, signal=49%	Forebrain, hindbrain and spinal cord development
GOCC_SEX_CHROMOSOME	25	-0.688736	-1.84444	0.0301523	4715	tags=48%, list=12%, signal=54%	Single gene set		GOBP_DORSAL_VENTRAL_NEURAL_TUBE_PATTERNING	20	-0.700411	-1.762	0.0680075	3487	tags=50%, list=9%, signal=55%	Pattern specification process, neural tube patterning		GOBP_SMOOTHENED_SIGNALING_PATHWAY	131	-0.487575	-1.70769	0.0282939	6857	tags=49%, list=17%, signal=59%	Forebrain, hindbrain and spinal cord development
GOCC_CUL3_RING_UBIQUITIN_LIGASE_COMPLEX	36	-0.630017	-1.84272	0.0303022	5330	tags=47%, list=13%, signal=54%	Single gene set		GOBP_DORSAL_VENTRAL_PATTERN_FORMATION	77	-0.532276	-1.73878	0.0857013	3487	tags=40%, list=9%, signal=44%	Pattern specification process, neural tube patterning		GOBP_HINDBRAIN_DEVELOPMENT	139	-0.488389	-1.70529	0.0279741	6732	tags=53%, list=17%, signal=63%	Forebrain, hindbrain and spinal cord development
GOBP_CELLULAR_RESPONSE_TO_IONIZING_RADIATION	65	-0.548875	-1.84206	0.0300294	6449	tags=49%, list=16%, signal=59%	Single gene set		GOBP_PATTERN_SPECIFICATION_PROCESS	426	-0.418852	-1.67106	0.11799	5069	tags=35%, list=13%, signal=39%	Pattern specification process, neural tube patterning		GOBP_CEREBRAL_CORTEX_CELL_MIGRATION	39	-0.593823	-1.70437	0.0277054	6015	tags=46%, list=15%, signal=54%	Forebrain, hindbrain and spinal cord development
GOMF_FRIZZLED_BINDING	37	-0.605679	-1.82066	0.0354778	6530	tags=62%, list=16%, signal=74%	Single gene set		GOBP_REGIONALIZATION	326	-0.416342	-1.65468	0.129909	5069	tags=34%, list=13%, signal=39%	Pattern specification process, neural tube patterning		GOBP_CELL_MIGRATION_IN_HINDBRAIN	15	-0.730966	-1.69491	0.0299289	5948	tags=80%, list=15%, signal=94%	Forebrain, hindbrain and spinal cord development
GOBP_SKELETAL_SYSTEM_MORPHOGENESIS	212	-0.469691	-1.80667	0.0377006	4903	tags=40%, list=12%, signal=45%	Single gene set		GOBP_SEGMENT_SPECIFICATION	17	-0.691132	-1.65012	0.129483	1517	tags=59%, list=4%, signal=61%	Pattern specification process, neural tube patterning		GOBP_PATTERN_SPECIFICATION_PROCESS	426	-0.422566	-1.67575	0.0347358	6091	tags=37%, list=15%, signal=44%	Forebrain, hindbrain and spinal cord development
GOBP_MYOFIBRIL_ASSEMBLY	59	-0.547978	-1.79673	0.0401831	4336	tags=42%, list=11%, signal=47%	Single gene set		GOBP_REGULATION_OF_ANIMAL_ORGAN_FORMATION	26	-0.599947	-1.59631	0.177372	3487	tags=42%, list=9%, signal=46%	Pattern specification process, neural tube patterning		GOBP_CEREBELLAR_PURKINJE_CELL_LAYER_DEVELOPMENT	23	-0.640254	-1.6729	0.0353176	6732	tags=65%, list=17%, signal=78%	Forebrain, hindbrain and spinal cord development
GOMF_5_3_EXONUCLEASE_ACTIVITY	19	-0.695929	-1.76999	0.0473184	5102	tags=53%, list=13%, signal=60%	Single gene set		GOBP_SOMITE_DEVELOPMENT	84	-0.474608	-1.59585	0.176484	3257	tags=32%, list=8%, signal=35%	Pattern specification process, neural tube patterning		GOBP_CELL_DIFFERENTIATION_IN_SPINAL_CORD	49	-0.554475	-1.66892	0.0360166	10401	tags=65%, list=26%, signal=88%	Forebrain, hindbrain and spinal cord development
									GOCC_DNA_PACKAGING_COMPLEX	115	-0.624954	-2.18465	0.00111531	4859	tags=52%, list=12%, signal=59%	Protein-DNA complex and chromatin organization		GOBP_CEREBELLAR_CORTEX_FORMATION	23	-0.638704	-1.64992	0.0421502	6732	tags=65%, list=17%, signal=78%	Forebrain, hindbrain and spinal cord development
									GOBP_NUCLEOSOME_ASSEMBLY	143	-0.561911	-2.0272	0.00620704	6045	tags=45%, list=15%, signal=53%	Protein-DNA complex and chromatin organization		GOBP_BRAIN_MORPHOGENESIS	35	-0.583232	-1.64649	0.0434115	7191	tags=57%, list=18%, signal=70%	Forebrain, hindbrain and spinal cord development
									GOBP_DNA_REPLICATION_DEPENDENT_NUCLEOSOME_ORGANIZATION	30	-0.707532	-1.95308	0.0146739	4859	tags=67%, list=12%, signal=76%	Protein-DNA complex and chromatin organization		GOBP_NEURAL_TUBE_PATTERNING	34	-0.575606	-1.64542	0.0436402	6510	tags=47%, list=16%, signal=56%	Forebrain, hindbrain and spinal cord development
									GOCC_PROTEIN_DNA_COMPLEX	206	-0.516976	-1.94664	0.0159016	4883	tags=40%, list=12%, signal=46%	Protein-DNA complex and chromatin organization		GOBP_FOREBRAIN_CELL_MIGRATION	53	-0.53084	-1.63481	0.0466056	5390	tags=43%, list=13%, signal=50%	Forebrain, hindbrain and spinal cord development
									GOBP_NUCLEOSOME_ORGANIZATION	181	-0.510443	-1.90457	0.021183	6045	tags=42%, list=15%, signal=49%	Protein-DNA complex and chromatin organization		GOBP_FORELIMB_MORPHOGENESIS	36	-0.670023	-1.90403	0.00390758	9349	tags=64%, list=23%, signal=83%	Forelimb morphogenesis
									GOBP_RDNA_HETEROCHROMATIN_ASSEMBLY	37	-0.662368	-1.88906	0.0243901	4859	tags=59%, list=12%, signal=68%	Protein-DNA complex and chromatin organization		GOBP_EMBRYONIC_FORELIMB_MORPHOGENESIS	29	-0.668335	-1.76676	0.0179331	9349	tags=66%, list=23%, signal=85%	Forelimb morphogenesis
									GOBP_CHROMATIN_ORGANIZATION_INVOLVED_IN_REGULATION_OF_TRANSCRIPTION	152	-0.519872	-1.88327	0.023605	4411	tags=40%, list=11%, signal=45%	Protein-DNA complex and chromatin organization		GOBP_MICROTUBULE_DEPOLYMERIZATION	44	-0.585832	-1.7475	0.0200534	3268	tags=43%, list=8%, signal=47%	Microtubule polymerization
									GOBP_NEGATIVE_REGULATION_OF_GENE_EXPRESSION_EPIGENETIC	123	-0.519434	-1.86169	0.0282676	5645	tags=46%, list=14%, signal=54%	Protein-DNA complex and chromatin organization		GOMF_MICROTUBULE_PLUS_END_BINDING	20	-0.696239	-1.74085	0.0214642	4937	tags=70%, list=12%, signal=80%	Microtubule polymerization
									GOBP_CHROMATIN_SILENCING	77	-0.563133	-1.86024	0.0280823	6207	tags=48%, list=15%, signal=57%	Protein-DNA complex and chromatin organization		GOBP_REGULATION_OF_MICROTUBULE_DEPOLYMERIZATION	29	-0.627617	-1.71482	0.0272071	3077	tags=48%, list=8%, signal=52%	Microtubule polymerization
									GOBP_CHROMATIN_ASSEMBLY_OR_DISASSEMBLY	219	-0.470806	-1.77117	0.0637895	6045	tags=41%, list=15%, signal=48%	Protein-DNA complex and chromatin organization		GOMF_TUBULIN_BINDING	368	-0.430064	-1.68095	0.0335767	6160	tags=43%, list=15%, signal=51%	Microtubule polymerization
									GOBP_PROTEIN_DNA_COMPLEX_SUBUNIT_ORGANIZATION	279	-0.454145	-1.74498	0.0825427	6045	tags=39%, list=15%, signal=46%	Protein-DNA complex and chromatin organization		GOBP_DENDRITE_MORPHOGENESIS	139	-0.650325	-2.28781	0	5403	tags=54%, list=13%, signal=62%	Nervous system development, neuron projection development and neurogenesis
									GOBP_NON_RECOMBINATIONAL_REPAIR	106	-0.496897	-1.74007	0.0858822	5790	tags=43%, list=14%, signal=51%	Protein-DNA complex and chromatin organization		GOBP_DENDRITIC_SPINE_MORPHOGENESIS	60	-0.68512	-2.13254	0.000140904	5233	tags=55%, list=13%, signal=63%	Nervous system development, neuron projection development and neurogenesis
									GOBP_REGULATION_OF_GENE_EXPRESSION_EPIGENETIC	203	-0.448516	-1.69069	0.107579	4471	tags=34%, list=11%, signal=39%	Protein-DNA complex and chromatin organization		GOBP_NEURON_RECOGNITION	46	-0.689716	-2.05658	0.000276399	4551	tags=59%, list=11%, signal=66%	Nervous system development, neuron projection development and neurogenesis
									GOBP_DNA_PACKAGING	238	-0.436081	-1.65498	0.132769	6045	tags=37%, list=15%, signal=44%	Protein-DNA complex and chromatin organization		GOBP_DENDRITE_DEVELOPMENT	234	-0.543214	-2.03865	0.00050467	5451	tags=46%, list=14%, signal=53%	Nervous system development, neuron projection development and neurogenesis
									GOBP_CHROMATIN_REMODELING_AT_CENTROMERE	47	-0.538396	-1.62606	0.149711	4910	tags=45%, list=12%, signal=51%	Protein-DNA complex and chromatin organization		GOBP_NEURON_MIGRATION	145	-0.551629	-1.96242	0.00199943	5390	tags=46%, list=13%, signal=52%	Nervous system development, neuron projection development and neurogenesis
									GOBP_NEGATIVE_REGULATION_OF_MEGAKARYOCYTE_DIFFERENTIATION	18	-0.650122	-1.61294	0.166354	4859	tags=61%, list=12%, signal=69%	Protein-DNA complex and chromatin organization		GOBP_RETINAL_GANGLION_CELL_AXON_GUIDANCE	19	-0.791082	-1.94065	0.00229731	3804	tags=68%, list=9%, signal=76%	Nervous system development, neuron projection development and neurogenesis
									GOBP_DNA_REPLICATION_INDEPENDENT_NUCLEOSOME_ORGANIZATION	54	-0.519163	-1.59095	0.179268	4910	tags=41%, list=12%, signal=46%	Protein-DNA complex and chromatin organization		GOBP_DENDRITIC_SPINE_DEVELOPMENT	98	-0.573583	-1.93923	0.00237667	5233	tags=46%, list=13%, signal=53%	Nervous system development, neuron projection development and neurogenesis
									GOBP_CENTROMERE_COMPLEX_ASSEMBLY	56	-0.507304	-1.58742	0.181604	4910	tags=39%, list=12%, signal=45%	Protein-DNA complex and chromatin organization		GOBP_AXONAL_FASCICULATION	19	-0.773755	-1.93642	0.00242133	3230	tags=63%, list=8%, signal=69%	Nervous system development, neuron projection development and neurogenesis
									GOBP_HETEROCHROMATIN_ORGANIZATION	78	-0.476355	-1.58082	0.185625	4411	tags=40%, list=11%, signal=45%	Protein-DNA complex and chromatin organization		GOBP_REGULATION_OF_AXONOGENESIS	151	-0.542739	-1.93292	0.00247168	5630	tags=50%, list=14%, signal=58%	Nervous system development, neuron projection development and neurogenesis
									GOCC_NUCLEAR_CHROMOSOME	248	-0.407885	-1.54946	0.194087	8128	tags=45%, list=20%, signal=56%	Protein-DNA complex and chromatin organization		GOBP_NEURON_PROJECTION_GUIDANCE	278	-0.506709	-1.90342	0.00386239	5478	tags=46%, list=14%, signal=53%	Nervous system development, neuron projection development and neurogenesis
									GOBP_SMOOTHENED_SIGNALING_PATHWAY	131	-0.525595	-1.88681	0.0232598	5500	tags=47%, list=14%, signal=54%	Smoothened signaling		GOCC_AXON_INITIAL_SEGMENT	16	-0.797268	-1.89518	0.00415647	1808	tags=56%, list=5%, signal=59%	Nervous system development, neuron projection development and neurogenesis
									GOBP_REGULATION_OF_SMOOTHENED_SIGNALING_PATHWAY	77	-0.49441	-1.64902	0.129339	5187	tags=47%, list=13%, signal=54%	Smoothened signaling		GOBP_REGULATION_OF_DENDRITIC_SPINE_MORPHOGENESIS	45	-0.636982	-1.88297	0.00512675	5233	tags=51%, list=13%, signal=59%	Nervous system development, neuron projection development and neurogenesis
									GOBP_NEGATIVE_REGULATION_OF_SMOOTHENED_SIGNALING_PATHWAY	31	-0.570744	-1.57538	0.188348	5172	tags=48%, list=13%, signal=55%	Smoothened signaling		GOBP_NEURON_PROJECTION_ORGANIZATION	91	-0.562061	-1.88288	0.0050427	5233	tags=46%, list=13%, signal=53%	Nervous system development, neuron projection development and neurogenesis
									GOBP_SPINAL_CORD_PATTERNING	19	-0.80738	-1.98618	0.00915322	4711	tags=63%, list=12%, signal=72%	Spinal cord development		GOBP_POSITIVE_REGULATION_OF_NERVOUS_SYSTEM_DEVELOPMENT	263	-0.477359	-1.82329	0.0103671	5460	tags=41%, list=14%, signal=47%	Nervous system development, neuron projection development and neurogenesis
									GOBP_SPINAL_CORD_DEVELOPMENT	99	-0.558509	-1.91657	0.0202056	4818	tags=40%, list=12%, signal=46%	Spinal cord development		GOBP_REGULATION_OF_NERVOUS_SYSTEM_DEVELOPMENT	422	-0.456084	-1.81087	0.0116651	5490	tags=41%, list=14%, signal=46%	Nervous system development, neuron projection development and neurogenesis
									GOBP_CELL_DIFFERENTIATION_IN_SPINAL_CORD	49	-0.512737	-1.57077	0.183988	4711	tags=35%, list=12%, signal=39%	Spinal cord development		GOBP_AXON_EXTENSION	114	-0.525556	-1.8097	0.0117432	5515	tags=52%, list=14%, signal=60%	Nervous system development, neuron projection development and neurogenesis
									GOBP_DORSAL_SPINAL_CORD_DEVELOPMENT	19	-0.635326	-1.56645	0.186251	3200	tags=37%, list=8%, signal=40%	Spinal cord development		GOBP_POSITIVE_REGULATION_OF_AXONOGENESIS	78	-0.551191	-1.80155	0.012975	4746	tags=46%, list=12%, signal=52%	Nervous system development, neuron projection development and neurogenesis
									GOBP_NEURON_FATE_COMMITMENT	59	-0.488677	-1.53777	0.194173	4711	tags=34%, list=12%, signal=38%	Spinal cord development		GOBP_POSITIVE_REGULATION_OF_DENDRITE_MORPHOGENESIS	35	-0.632218	-1.76333	0.0178415	4178	tags=49%, list=10%, signal=54%	Nervous system development, neuron projection development and neurogenesis
									GOBP_RETINAL_GANGLION_CELL_AXON_GUIDANCE	19	-0.774871	-1.90094	0.0216931	2501	tags=53%, list=6%, signal=56%	Ungrouped		GOBP_REGULATION_OF_NEURON_PROJECTION_DEVELOPMENT	428	-0.45093	-1.76247	0.0177919	4373	tags=36%, list=11%, signal=40%	Nervous system development, neuron projection development and neurogenesis
									GOBP_MIDDLE_EAR_MORPHOGENESIS	17	-0.726661	-1.72958	0.0928442	3476	tags=53%, list=9%, signal=58%	Ungrouped		GOBP_REGULATION_OF_DENDRITE_MORPHOGENESIS	65	-0.555138	-1.75972	0.018231	4178	tags=40%, list=10%, signal=45%	Nervous system development, neuron projection development and neurogenesis
									GOBP_NEPHRON_TUBULE_FORMATION	17	-0.721696	-1.72408	0.0932837	6281	tags=76%, list=16%, signal=91%	Ungrouped		GOBP_NEGATIVE_REGULATION_OF_AXONOGENESIS	66	-0.553428	-1.7479	0.0202577	6164	tags=58%, list=15%, signal=68%	Nervous system development, neuron projection development and neurogenesis
									GOBP_RENAL_VESICLE_DEVELOPMENT	19	-0.680395	-1.65496	0.131207	4569	tags=58%, list=11%, signal=65%	Ungrouped		GOBP_NEURON_PROJECTION_EXTENSION	164	-0.477602	-1.72472	0.0250011	5611	tags=45%, list=14%, signal=52%	Nervous system development, neuron projection development and neurogenesis
									GOBP_NEURON_PROJECTION_GUIDANCE	278	-0.410323	-1.60975	0.16941	3849	tags=35%, list=10%, signal=38%	Ungrouped		GOBP_REGULATION_OF_NEUROGENESIS	348	-0.440606	-1.71671	0.0271713	5781	tags=40%, list=14%, signal=46%	Nervous system development, neuron projection development and neurogenesis
									GOBP_NEGATIVE_REGULATION_OF_INTRACELLULAR_PROTEIN_TRANSPORT	41	-0.556194	-1.60548	0.172836	6639	tags=54%, list=17%, signal=64%	Ungrouped		GOBP_NEGATIVE_REGULATION_OF_NERVOUS_SYSTEM_DEVELOPMENT	138	-0.491462	-1.71635	0.0270827	6164	tags=48%, list=15%, signal=56%	Nervous system development, neuron projection development and neurogenesis
									GOBP_NEGATIVE_REGULATION_OF_INTRACELLULAR_TRANSPORT	57	-0.512567	-1.59634	0.178905	7128	tags=51%, list=18%, signal=62%	Ungrouped		GOBP_NEURON_CELL_CELL_ADHESION	17	-0.713592	-1.7073	0.028077	4483	tags=59%, list=11%, signal=66%	Nervous system development, neuron projection development and neurogenesis
									GOBP_BASE_EXCISION_REPAIR	39	-0.528625	-1.569	0.183892	6194	tags=44%, list=15%, signal=51%	Ungrouped		GOBP_POSITIVE_REGULATION_OF_FILOPODIUM_ASSEMBLY	30	-0.616485	-1.70463	0.0279637	5306	tags=53%, list=13%, signal=61%	Nervous system development, neuron projection development and neurogenesis
									GOBP_SENSORY_ORGAN_MORPHOGENESIS	244	-0.405386	-1.56114	0.191842	4151	tags=34%, list=10%, signal=38%	Ungrouped		GOBP_POSITIVE_REGULATION_OF_CELL_PROJECTION_ORGANIZATION	344	-0.435861	-1.70239	0.0282114	5350	tags=39%, list=13%, signal=45%	Nervous system development, neuron projection development and neurogenesis
									GOMF_DAMAGED_DNA_BINDING	67	-0.484484	-1.55669	0.191881	6947	tags=43%, list=17%, signal=52%	Ungrouped		GOBP_NEGATIVE_REGULATION_OF_AXON_EXTENSION	43	-0.572365	-1.68629	0.0320755	6164	tags=60%, list=15%, signal=71%	Nervous system development, neuron projection development and neurogenesis
									GOBP_CELL_MIGRATION_IN_HINDBRAIN	15	-0.669713	-1.55403	0.193318	4085	tags=33%, list=10%, signal=37%	Ungrouped		GOBP_NEURON_PROJECTION_ARBORIZATION	28	-0.621505	-1.67945	0.0336598	4002	tags=46%, list=10%, signal=52%	Nervous system development, neuron projection development and neurogenesis
									GOBP_HINDBRAIN_DEVELOPMENT	139	-0.430302	-1.54899	0.193607	6226	tags=42%, list=16%, signal=50%	Ungrouped		GOBP_POSITIVE_REGULATION_OF_NEUROGENESIS	217	-0.44798	-1.67086	0.0355792	4219	tags=35%, list=11%, signal=38%	Nervous system development, neuron projection development and neurogenesis
									GOCC_CILIARY_BASE	35	-0.677584	-1.94204	0.0159736	3022	tags=46%, list=8%, signal=49%	Single gene set		GOBP_REGULATION_OF_DENDRITE_DEVELOPMENT	97	-0.493018	-1.66977	0.0358481	4178	tags=39%, list=10%, signal=44%	Nervous system development, neuron projection development and neurogenesis
									GOBP_INTERSTRAND_CROSS_LINK_REPAIR	57	-0.573866	-1.77021	0.0631955	5753	tags=46%, list=14%, signal=53%	Single gene set		GOBP_REGULATION_OF_EXTENT_OF_CELL_GROWTH	104	-0.488331	-1.66697	0.0361716	5483	tags=47%, list=14%, signal=54%	Nervous system development, neuron projection development and neurogenesis
									GOBP_DNA_STRAND_ELONGATION_INVOLVED_IN_DNA_REPLICATION	19	-0.684398	-1.68119	0.116288	5887	tags=58%, list=15%, signal=68%	Single gene set		GOBP_POSITIVE_REGULATION_OF_NEURAL_PRECURSOR_CELL_PROLIFERATION	50	-0.543974	-1.64466	0.0437756	5957	tags=46%, list=15%, signal=54%	Nervous system development, neuron projection development and neurogenesis
									GOBP_REGULATION_OF_ODONTOGENESIS	15	-0.712166	-1.67827	0.118587	3487	tags=53%, list=9%, signal=58%	Single gene set		GOBP_DEVELOPMENTAL_CELL_GROWTH	222	-0.440548	-1.64416	0.0438218	5611	tags=39%, list=14%, signal=45%	Nervous system development, neuron projection development and neurogenesis
									GOMF_FRIZZLED_BINDING	37	-0.580696	-1.67486	0.119367	6281	tags=54%, list=16%, signal=64%	Single gene set		GOBP_REGULATION_OF_NEUROBLAST_PROLIFERATION	31	-0.597665	-1.64337	0.0439755	3127	tags=35%, list=8%, signal=38%	Nervous system development, neuron projection development and neurogenesis
									GOBP_POSITIVE_REGULATION_OF_CYCLIN_DEPENDENT_PROTEIN_KINASE_ACTIVITY	34	-0.592483	-1.67434	0.118289	6365	tags=50%, list=16%, signal=59%	Single gene set		GOBP_LEARNING	130	-0.546037	-1.94287	0.00224971	4739	tags=45%, list=12%, signal=50%	Nervous system process
									GOBP_MEMBRANE_DISASSEMBLY	15	-0.724579	-1.66617	0.122642	7101	tags=60%, list=18%, signal=73%	Single gene set		GOBP_VOCALIZATION_BEHAVIOR	20	-0.702221	-1.75293	0.0192587	4551	tags=60%, list=11%, signal=68%	Nervous system process
									GOBP_GANGLION_DEVELOPMENT	16	-0.68368	-1.65418	0.129054	1820	tags=56%, list=5%, signal=59%	Single gene set		GOBP_COGNITION	276	-0.451	-1.70874	0.0283152	4751	tags=36%, list=12%, signal=41%	Nervous system process
									GOBP_CELL_MIGRATION_INVOLVED_IN_HEART_DEVELOPMENT	18	-0.684988	-1.65403	0.127756	5814	tags=61%, list=14%, signal=71%	Single gene set		GOBP_SYNAPSE_ASSEMBLY	173	-0.607777	-2.20697	0	5460	tags=55%, list=14%, signal=64%	Synapse organization, chemical synaptic signaling
									GOBP_PERICARDIUM_DEVELOPMENT	20	-0.640824	-1.64795	0.129175	4854	tags=50%, list=12%, signal=57%	Single gene set		GOCC_SYNAPTIC_MEMBRANE	368	-0.55263	-2.16016	0	6015	tags=50%, list=15%, signal=58%	Synapse organization, chemical synaptic signaling
									GOCC_SEX_CHROMOSOME	25	-0.614766	-1.63979	0.138746	4035	tags=40%, list=10%, signal=44%	Single gene set		GOCC_INTRINSIC_COMPONENT_OF_SYNAPTIC_MEMBRANE	140	-0.599375	-2.12454	0.00011742	6331	tags=58%, list=16%, signal=68%	Synapse organization, chemical synaptic signaling
									GOBP_UBIQUITIN_DEPENDENT_PROTEIN_CATABOLIC_PROCESS_VIA_THE_MULTIVESICULAR_BODY_SORTING_PATHWAY	23	-0.63799	-1.63543	0.141901	5286	tags=43%, list=13%, signal=50%	Single gene set		GOBP_PRESYNAPSE_ORGANIZATION	50	-0.679209	-2.05628	0.000307405	5916	tags=64%, list=15%, signal=75%	Synapse organization, chemical synaptic signaling
									GOBP_CELL_FATE_DETERMINATION	41	-0.53962	-1.63393	0.142588	6226	tags=54%, list=16%, signal=63%	Single gene set		GOCC_PRESYNAPTIC_MEMBRANE	137	-0.579201	-2.03498	0.000603581	6557	tags=58%, list=16%, signal=69%	Synapse organization, chemical synaptic signaling
									GOBP_BRAIN_MORPHOGENESIS	35	-0.573109	-1.62197	0.154106	4013	tags=46%, list=10%, signal=51%	Single gene set		GOBP_SYNAPSE_ORGANIZATION	412	-0.515192	-2.02809	0.00068296	5477	tags=44%, list=14%, signal=50%	Synapse organization, chemical synaptic signaling
									GOMF_EPHRIN_RECEPTOR_BINDING	27	-0.596295	-1.59908	0.176162	4054	tags=48%, list=10%, signal=54%	Single gene set		GOCC_NEURON_TO_NEURON_SYNAPSE	342	-0.51439	-1.98395	0.00155953	4774	tags=40%, list=12%, signal=45%	Synapse organization, chemical synaptic signaling
									GOMF_C2H2_ZINC_FINGER_DOMAIN_BINDING	15	-0.700272	-1.59563	0.175161	2507	tags=33%, list=6%, signal=36%	Single gene set		GOCC_POSTSYNAPTIC_MEMBRANE	265	-0.527663	-1.9821	0.00160439	5561	tags=46%, list=14%, signal=54%	Synapse organization, chemical synaptic signaling
									GOBP_PEPTIDYL_ASPARAGINE_MODIFICATION	31	-0.58643	-1.59301	0.177657	8687	tags=65%, list=22%, signal=82%	Single gene set		GOBP_SYNAPTIC_MEMBRANE_ADHESION	25	-0.747569	-1.98173	0.00155091	5329	tags=68%, list=13%, signal=78%	Synapse organization, chemical synaptic signaling
									GOBP_EPIDERMIS_MORPHOGENESIS	31	-0.571108	-1.58878	0.180956	4003	tags=39%, list=10%, signal=43%	Single gene set		GOBP_REGULATION_OF_SYNAPSE_ASSEMBLY	95	-0.58668	-1.97002	0.00189302	5460	tags=53%, list=14%, signal=61%	Synapse organization, chemical synaptic signaling
									GOBP_EMBRYONIC_SKELETAL_SYSTEM_MORPHOGENESIS	90	-0.461357	-1.5853	0.183269	5801	tags=41%, list=14%, signal=48%	Single gene set		GOBP_POSITIVE_REGULATION_OF_SYNAPSE_ASSEMBLY	58	-0.638728	-1.96899	0.00185624	5460	tags=57%, list=14%, signal=66%	Synapse organization, chemical synaptic signaling
									GOMF_PROMOTER_SPECIFIC_CHROMATIN_BINDING	58	-0.510629	-1.58099	0.186906	5499	tags=36%, list=14%, signal=42%	Single gene set		GOBP_GLUTAMATE_RECEPTOR_SIGNALING_PATHWAY	53	-0.64046	-1.96575	0.00195148	6178	tags=57%, list=15%, signal=67%	Synapse organization, chemical synaptic signaling
									GOCC_DNA_REPAIR_COMPLEX	40	-0.530395	-1.57846	0.186495	6947	tags=48%, list=17%, signal=57%	Single gene set		GOBP_POSTSYNAPSE_ASSEMBLY	30	-0.708431	-1.9616	0.00193393	5233	tags=63%, list=13%, signal=73%	Synapse organization, chemical synaptic signaling
									GOBP_RNA_SPLICING_VIA_ENDONUCLEOLYTIC_CLEAVAGE_AND_LIGATION	16	-0.668952	-1.57742	0.186669	8457	tags=50%, list=21%, signal=63%	Single gene set		GOCC_INTRINSIC_COMPONENT_OF_POSTSYNAPTIC_MEMBRANE	105	-0.577689	-1.95738	0.0019771	6331	tags=55%, list=16%, signal=65%	Synapse organization, chemical synaptic signaling
									GOBP_PIGMENT_GRANULE_ORGANIZATION	28	-0.591063	-1.57316	0.184511	6254	tags=54%, list=16%, signal=63%	Single gene set		GOBP_POSTSYNAPSE_ORGANIZATION	161	-0.528686	-1.91367	0.00311845	5233	tags=41%, list=13%, signal=47%	Synapse organization, chemical synaptic signaling
									GOBP_POSITIVE_REGULATION_OF_MUSCLE_CELL_DIFFERENTIATION	89	-0.461622	-1.55975	0.191411	5071	tags=27%, list=13%, signal=31%	Single gene set		GOCC_EXCITATORY_SYNAPSE	46	-0.627225	-1.86099	0.00655014	4770	tags=61%, list=12%, signal=69%	Synapse organization, chemical synaptic signaling
									GOBP_THYROID_GLAND_DEVELOPMENT	22	-0.590802	-1.55828	0.192129	2928	tags=36%, list=7%, signal=39%	Single gene set		GOBP_REGULATION_OF_SYNAPSE_STRUCTURE_OR_ACTIVITY	214	-0.497075	-1.84411	0.00824199	5477	tags=42%, list=14%, signal=48%	Synapse organization, chemical synaptic signaling
									GOMF_ENDORIBONUCLEASE_ACTIVITY_PRODUCING_5_PHOSPHOMONOESTERS	28	-0.580396	-1.55808	0.19105	7862	tags=61%, list=20%, signal=75%	Single gene set		GOCC_INTRINSIC_COMPONENT_OF_PRESYNAPTIC_MEMBRANE	64	-0.587158	-1.8428	0.00823647	6331	tags=61%, list=16%, signal=72%	Synapse organization, chemical synaptic signaling
									GOMF_NUCLEOSOME_BINDING	70	-0.473396	-1.55379	0.192401	6021	tags=36%, list=15%, signal=42%	Single gene set		GOCC_INTRINSIC_COMPONENT_OF_POSTSYNAPTIC_SPECIALIZATION_MEMBRANE	69	-0.574075	-1.83888	0.00876434	3600	tags=43%, list=9%, signal=48%	Synapse organization, chemical synaptic signaling
									GOBP_CARDIAC_SEPTUM_MORPHOGENESIS	64	-0.496475	-1.55206	0.1924	1549	tags=33%, list=4%, signal=34%	Single gene set		GOBP_IONOTROPIC_GLUTAMATE_RECEPTOR_SIGNALING_PATHWAY	27	-0.676544	-1.81696	0.0108506	6178	tags=59%, list=15%, signal=70%	Synapse organization, chemical synaptic signaling
									GOBP_CALCIUM_DEPENDENT_CELL_CELL_ADHESION_VIA_PLASMA_MEMBRANE_CELL_ADHESION_MOLECULES	43	-0.520557	-1.55168	0.191672	3340	tags=35%, list=8%, signal=38%	Single gene set		GOCC_GABA_ERGIC_SYNAPSE	64	-0.567304	-1.80209	0.0130165	5326	tags=55%, list=13%, signal=63%	Synapse organization, chemical synaptic signaling
									GOBP_NEGATIVE_REGULATION_OF_AUTOPHAGOSOME_ASSEMBLY	15	-0.659178	-1.54759	0.193434	4242	tags=53%, list=11%, signal=60%	Single gene set		GOBP_POSTSYNAPTIC_SPECIALIZATION_ASSEMBLY	21	-0.71702	-1.79982	0.0129952	3200	tags=57%, list=8%, signal=62%	Synapse organization, chemical synaptic signaling
									GOBP_AXONAL_FASCICULATION	19	-0.61824	-1.54621	0.194508	3462	tags=47%, list=9%, signal=52%	Single gene set		GOCC_POSTSYNAPTIC_SPECIALIZATION_MEMBRANE	109	-0.529413	-1.79744	0.0133233	5559	tags=47%, list=14%, signal=54%	Synapse organization, chemical synaptic signaling
									GOBP_CELLULAR_RESPONSE_TO_GAMMA_RADIATION	28	-0.571764	-1.54534	0.194609	3799	tags=32%, list=9%, signal=35%	Single gene set		GOBP_REGULATION_OF_PRESYNAPSE_ORGANIZATION	31	-0.649901	-1.78893	0.0150041	5199	tags=58%, list=13%, signal=67%	Synapse organization, chemical synaptic signaling
									GOBP_PREASSEMBLY_OF_GPI_ANCHOR_IN_ER_MEMBRANE	17	-0.643931	-1.54459	0.194372	6266	tags=59%, list=16%, signal=70%	Single gene set		GOCC_NEURON_SPINE	178	-0.486649	-1.77557	0.0167733	4612	tags=40%, list=11%, signal=45%	Synapse organization, chemical synaptic signaling
																		GOBP_POSTSYNAPTIC_SPECIALIZATION_ORGANIZATION	31	-0.640904	-1.77507	0.0167143	3200	tags=48%, list=8%, signal=53%	Synapse organization, chemical synaptic signaling
																		GOBP_REGULATION_OF_POSTSYNAPSE_ORGANIZATION	87	-0.534602	-1.77226	0.0168986	5233	tags=43%, list=13%, signal=49%	Synapse organization, chemical synaptic signaling
																		GOCC_POSTSYNAPTIC_DENSITY_MEMBRANE	86	-0.532981	-1.76547	0.0177233	5559	tags=47%, list=14%, signal=54%	Synapse organization, chemical synaptic signaling
																		GOCC_INTRINSIC_COMPONENT_OF_POSTSYNAPTIC_DENSITY_MEMBRANE	50	-0.592466	-1.7651	0.0176539	3405	tags=44%, list=8%, signal=48%	Synapse organization, chemical synaptic signaling
																		GOBP_EXCITATORY_SYNAPSE_ASSEMBLY	26	-0.659418	-1.75365	0.0192224	5233	tags=58%, list=13%, signal=66%	Synapse organization, chemical synaptic signaling
																		GOMF_GLUTAMATE_RECEPTOR_ACTIVITY	27	-0.65761	-1.75214	0.0192837	7336	tags=70%, list=18%, signal=86%	Synapse organization, chemical synaptic signaling
																		GOMF_IONOTROPIC_GLUTAMATE_RECEPTOR_ACTIVITY	19	-0.713146	-1.73258	0.0231623	6178	tags=68%, list=15%, signal=81%	Synapse organization, chemical synaptic signaling
																		GOCC_SCHAFFER_COLLATERAL_CA1_SYNAPSE	67	-0.539824	-1.70729	0.0278946	5046	tags=42%, list=13%, signal=48%	Synapse organization, chemical synaptic signaling
																		GOCC_CATION_CHANNEL_COMPLEX	222	-0.455687	-1.70654	0.0277339	5833	tags=43%, list=15%, signal=50%	Synapse organization, chemical synaptic signaling
																		GOCC_INTRINSIC_COMPONENT_OF_PRESYNAPTIC_ACTIVE_ZONE_MEMBRANE	15	-0.728746	-1.69706	0.0292489	1943	tags=53%, list=5%, signal=56%	Synapse organization, chemical synaptic signaling
																		GOCC_GLUTAMATERGIC_SYNAPSE	308	-0.441611	-1.68921	0.0315158	5460	tags=42%, list=14%, signal=48%	Synapse organization, chemical synaptic signaling
																		GOCC_DENDRITIC_SPINE_MEMBRANE	15	-0.718236	-1.66719	0.0362941	4477	tags=53%, list=11%, signal=60%	Synapse organization, chemical synaptic signaling
																		GOCC_NEUROTRANSMITTER_RECEPTOR_COMPLEX	50	-0.549218	-1.66182	0.0377563	6292	tags=52%, list=16%, signal=62%	Synapse organization, chemical synaptic signaling
																		GOCC_PRESYNAPTIC_ACTIVE_ZONE	70	-0.507089	-1.63566	0.0463894	5199	tags=43%, list=13%, signal=49%	Synapse organization, chemical synaptic signaling
																		GOBP_REGULATION_OF_NEUROTRANSMITTER_TRANSPORT	99	-0.607026	-2.07426	0.000267348	6094	tags=51%, list=15%, signal=59%	Vesicle mediated neurotransmitter transport in synapse
																		GOCC_DISTAL_AXON	287	-0.532761	-2.03082	0.000681281	5403	tags=45%, list=13%, signal=52%	Vesicle mediated neurotransmitter transport in synapse
																		GOCC_SITE_OF_POLARIZED_GROWTH	184	-0.551628	-2.01318	0.000879692	5329	tags=47%, list=13%, signal=54%	Vesicle mediated neurotransmitter transport in synapse
																		GOBP_NEUROTRANSMITTER_SECRETION	155	-0.558802	-1.9904	0.00134672	6015	tags=50%, list=15%, signal=59%	Vesicle mediated neurotransmitter transport in synapse
																		GOBP_REGULATION_OF_SYNAPTIC_VESICLE_EXOCYTOSIS	55	-0.634935	-1.94728	0.0021817	5916	tags=51%, list=15%, signal=60%	Vesicle mediated neurotransmitter transport in synapse
																		GOBP_VESICLE_MEDIATED_TRANSPORT_IN_SYNAPSE	194	-0.525117	-1.926	0.00268474	6624	tags=52%, list=16%, signal=61%	Vesicle mediated neurotransmitter transport in synapse
																		GOBP_SYNAPTIC_VESICLE_EXOCYTOSIS	104	-0.568137	-1.92299	0.00280358	6015	tags=50%, list=15%, signal=59%	Vesicle mediated neurotransmitter transport in synapse
																		GOCC_PRESYNAPSE	487	-0.467718	-1.86833	0.00623053	6027	tags=44%, list=15%, signal=51%	Vesicle mediated neurotransmitter transport in synapse
																		GOBP_POSITIVE_REGULATION_OF_NEUROTRANSMITTER_SECRETION	17	-0.785165	-1.86703	0.00628907	5047	tags=47%, list=13%, signal=54%	Vesicle mediated neurotransmitter transport in synapse
																		GOCC_NEURON_PROJECTION_TERMINUS	130	-0.520849	-1.82543	0.0101103	4926	tags=45%, list=12%, signal=52%	Vesicle mediated neurotransmitter transport in synapse
																		GOBP_POSITIVE_REGULATION_OF_NEUROTRANSMITTER_TRANSPORT	22	-0.724349	-1.8216	0.0103494	5047	tags=45%, list=13%, signal=52%	Vesicle mediated neurotransmitter transport in synapse
																		GOBP_NEUROTRANSMITTER_TRANSPORT	209	-0.483688	-1.78108	0.0161284	6624	tags=47%, list=16%, signal=56%	Vesicle mediated neurotransmitter transport in synapse
																		GOBP_REGULATION_OF_NEUROTRANSMITTER_LEVELS	211	-0.478194	-1.77812	0.0166144	6188	tags=43%, list=15%, signal=50%	Vesicle mediated neurotransmitter transport in synapse
																		GOCC_EXOCYTIC_VESICLE	216	-0.466203	-1.73919	0.0218157	6691	tags=45%, list=17%, signal=54%	Vesicle mediated neurotransmitter transport in synapse
																		GOBP_PRESYNAPTIC_ENDOCYTOSIS	59	-0.554385	-1.71859	0.0266256	4049	tags=46%, list=10%, signal=51%	Vesicle mediated neurotransmitter transport in synapse
																		GOBP_SYNAPTIC_VESICLE_RECYCLING	72	-0.529493	-1.71538	0.0272274	4049	tags=44%, list=10%, signal=49%	Vesicle mediated neurotransmitter transport in synapse
																		GOCC_TERMINAL_BOUTON	52	-0.552134	-1.6728	0.0351996	4926	tags=44%, list=12%, signal=50%	Vesicle mediated neurotransmitter transport in synapse
																		GOBP_DOPAMINE_SECRETION	33	-0.598853	-1.64268	0.0440712	4017	tags=52%, list=10%, signal=57%	Vesicle mediated neurotransmitter transport in synapse
																		GOBP_REGULATION_OF_VESICLE_FUSION	24	-0.637154	-1.64086	0.0442791	5047	tags=63%, list=13%, signal=71%	Vesicle mediated neurotransmitter transport in synapse
																		GOBP_REGULATION_OF_SYNAPTIC_VESICLE_RECYCLING	23	-0.621444	-1.63659	0.046114	5155	tags=52%, list=13%, signal=60%	Vesicle mediated neurotransmitter transport in synapse
																		GOCC_PERIKARYON	151	-0.544826	-1.96188	0.00196772	4759	tags=46%, list=12%, signal=52%	Single
																		GOCC_CYTOPLASMIC_MICROTUBULE	72	-0.583059	-1.86193	0.00655209	4377	tags=49%, list=11%, signal=54%	Single
																		GOMF_NOTCH_BINDING	25	-0.697557	-1.82029	0.0104224	6829	tags=68%, list=17%, signal=82%	Single
																		GOBP_CALCIUM_ION_TRANSMEMBRANE_TRANSPORT_VIA_HIGH_VOLTAGE_GATED_CALCIUM_CHANNEL	17	-0.746882	-1.76576	0.0178528	3263	tags=41%, list=8%, signal=45%	Single
																		GOBP_CELL_FATE_DETERMINATION	41	-0.60864	-1.76333	0.017685	7390	tags=51%, list=18%, signal=63%	Single
																		GOBP_NEGATIVE_REGULATION_OF_NEURON_DIFFERENTIATION	63	-0.536083	-1.70864	0.0281557	6484	tags=52%, list=16%, signal=62%	Single
																		GOBP_POSITIVE_REGULATION_OF_MUSCLE_CELL_DIFFERENTIATION	89	-0.517593	-1.70671	0.0278562	3885	tags=27%, list=10%, signal=30%	Single
																		GOBP_PROTEIN_DEMANNOSYLATION	20	-0.690094	-1.68798	0.0317842	7214	tags=70%, list=18%, signal=85%	Single
																		GOMF_TASTE_RECEPTOR_ACTIVITY	26	-0.632962	-1.68591	0.0318653	12427	tags=73%, list=31%, signal=106%	Single
																		GOBP_POSITIVE_REGULATION_OF_CALCIUM_ION_DEPENDENT_EXOCYTOSIS	19	-0.673385	-1.67351	0.035283	5047	tags=53%, list=13%, signal=60%	Single
																		GOBP_POSITIVE_REGULATION_OF_NOTCH_SIGNALING_PATHWAY	57	-0.534341	-1.66262	0.0375838	6344	tags=44%, list=16%, signal=52%	Single
																		GOBP_REGULATION_OF_CAMP_MEDIATED_SIGNALING	37	-0.57333	-1.64938	0.0422724	7588	tags=54%, list=19%, signal=67%	Single
																		GOCC_NBAF_COMPLEX	15	-0.704101	-1.64087	0.0444959	2657	tags=47%, list=7%, signal=50%	Single
																		GOMF_TAU_PROTEIN_KINASE_ACTIVITY	22	-0.635628	-1.62726	0.0499413	8137	tags=64%, list=20%, signal=80%	Single

## Sheet: S.Table 2 XCI
Supplementary Table 2: XX:XY gene expressio ratios of chromosome X, 16 and 5
			Average XX:XY ratio of X-linked genes							Average XX:XY ratio of Chr:16							Average XX:XY ratio of Chr:5
Gene.stable.ID	Gene.name	Chr	WA09/LT2e	HS980	HS975		Gene.stable.ID	Gene.name	Chr	WA09/LT2e	HS980	HS975		Gene.stable.ID	Gene.name	Chr	WA09/LT2e	HS980	HS975
ENSG00000178605	GTPBP6	X	0.946662	0.801861	1.0199		ENSG00000278739	MIR6859-4	16	0.765129	4.0287	1.65126		ENSG00000250020	AC113430.1	5	2.37978	1.71747	1.23737
ENSG00000226179	LINC00685	X	0.49029	0.290759	1.41802		ENSG00000161980	POLR3K	16	1.11628	0.915224	0.973331		ENSG00000153404	PLEKHG4B	5	1.29195	1.03603	1.27497
ENSG00000167393	PPP2R3B	X	1.16507	0.8196	1.46621		ENSG00000161981	SNRNP25	16	0.857406	0.920065	0.971479		ENSG00000199540	Y_RNA	5	0.427211	0.862928	1.45167
ENSG00000214717	ZBED1	X	0.99748	0.897603	1.13074		ENSG00000007384	RHBDF1	16	1.54954	1.07252	1.22934		ENSG00000164366	CCDC127	5	1.26085	1.06296	1.11577
ENSG00000230542	LINC00102	X	1.91163	1.64135	1.64949		ENSG00000278995	Z69720.2	16	3.03493	0.938278	1.66507		ENSG00000260774	AC021087.3	5	1.65052	1.08421	1.19175
ENSG00000285756	BX890604.1	X	2.73364	1.76062	1.46239		ENSG00000103152	MPG	16	1.14068	1.07724	1.57158		ENSG00000073578	SDHA	5	1.13278	1.11956	1.46527
ENSG00000252291	AC079173.1	X	2.81538	2.63991	0.511032		ENSG00000086506	HBQ1	16	1.2762	0.76649	1.45423		ENSG00000250848	AC021087.2	5	2.18316	1.11532	0.874576
ENSG00000146950	SHROOM2	X	3.65708	0.977591	1.36923		ENSG00000268836	Z69706.1	16	4.31893	33.736	0		ENSG00000221990	EXOC3-AS1	5	1.34552	0.896737	0.980443
ENSG00000206844	Y_RNA	X	4.19313	0.48965	1.28234		ENSG00000007392	LUC7L	16	1.03603	0.9706	1.0219		ENSG00000180104	EXOC3	5	1.07015	0.854611	1.11594
ENSG00000047644	WWC3	X	2.26383	0.728573	1.0774		ENSG00000206168	Z69890.1	16	1.13588	0.44469	1.89442		ENSG00000112877	CEP72	5	1.2427	1.02074	1.2351
ENSG00000073464	CLCN4	X	1.95304	1.17236	1.0253		ENSG00000167930	FAM234A	16	1.26479	0.968212	1.41807		ENSG00000028310	BRD9	5	1.00122	0.842069	1.0181
ENSG00000101871	MID1	X	1.56362	0.825118	0.91306		ENSG00000242173	ARHGDIG	16	1.59433	1.67009	2.11966		ENSG00000071539	TRIP13	5	0.775409	0.861993	0.935126
ENSG00000207202	RNU6-800P	X	1.22305	1.70411	0.014413		ENSG00000103126	AXIN1	16	1.02799	0.770827	1.06238		ENSG00000113504	SLC12A7	5	1.32111	0.897515	1.077
ENSG00000004961	HCCS	X	0.983632	0.902052	0.836594		ENSG00000086504	MRPL28	16	0.947074	0.992881	1.04754		ENSG00000263834	MIR4635	5	0	0	0.217947
ENSG00000207151	Y_RNA	X	1.93368	2.26584	1.58277		ENSG00000129925	PGAP6	16	0.933654	0.93604	0.939533		ENSG00000164362	TERT	5	1.10371	0.818674	1.42048
ENSG00000263652	MIR548AX	X	0.0290391	0.0290391	2.47255		ENSG00000103202	NME4	16	1.08071	0.98626	1.37049		ENSG00000049656	CLPTM1L	5	0.950375	0.77589	0.953299
ENSG00000206795	Y_RNA	X	1.80508	0.617937	0.00494037		ENSG00000242612	DECR2	16	1.41885	0.956203	1.67868		ENSG00000153395	LPCAT1	5	1.20568	0.74783	1.12248
ENSG00000101911	PRPS2	X	1.32999	0.924661	1.01016		ENSG00000201034	Y_RNA	16	2.57264	0.917233	1.85663		ENSG00000273742	MIR6075	5	0.244086	0.522875	1.34372
ENSG00000197582	GPX1P1	X	0.272715	0.225274	1.40291		ENSG00000277142	LINC00235	16	0.855224	1.00974	1.21623		ENSG00000185986	SDHAP3	5	1.8033	1.23467	1.4248
ENSG00000176896	TCEANC	X	1.76476	1.09021	1.44611		ENSG00000103326	CAPN15	16	1.04409	0.765545	0.924646		ENSG00000248126	AC091849.1	5	0.488421	0.676782	0.527224
ENSG00000230844	ZNF674-AS1	X	0.997371	1.07318	0.885343		ENSG00000266124	MIR5587	16	1.12749	0.764773	0.749593		ENSG00000188002	AC026412.1	5	1.58543	1.09351	1.72242
ENSG00000231066	NPM1P9	X	1.53596	0.979534	0.988759		ENSG00000266235	MIR3176	16	2.45651	1.08218	0.341357		ENSG00000263746	MIR4277	5	2.30347	2.69039	5.00911
ENSG00000130150	MOSPD2	X	2.21185	1.14872	1.25123		ENSG00000007541	PIGQ	16	1.26276	1.17457	1.10624		ENSG00000260066	AC112176.1	5	0.947886	1.5673	1.14094
ENSG00000165195	PIGA	X	1.499	1.19234	1.09559		ENSG00000257108	NHLRC4	16	0.93469	0.751191	1.14237		ENSG00000171421	MRPL36	5	0.661735	0.876875	0.920074
ENSG00000279413	AC112497.2	X	2.04836	1.05786	0.235796		ENSG00000197562	RAB40C	16	0.833118	0.883814	1.17708		ENSG00000145494	NDUFS6	5	0.836749	0.893417	1.0768
ENSG00000200620	AC112497.1	X	1.74512	2.37773	0.345294		ENSG00000127578	WFIKKN1	16	1.06095	1.11589	1.22811		ENSG00000170561	IRX2	5	1.44715	1.52451	3.04332
ENSG00000126010	GRPR	X	2.54022	1.85489	0.989338		ENSG00000130731	METTL26	16	1.00908	1.01564	1.19773		ENSG00000186493	C5orf38	5	1.4003	1.41462	5.31439
ENSG00000238178	AC078993.1	X	2.9216	1.8099	0.906045		ENSG00000172366	MCRIP2	16	0.971452	0.820655	0.948178		ENSG00000250579	CTD-2297D10.2	5	2.57183	1.17445	1.79174
ENSG00000265144	MIR548AM	X	0.963796	1.25123	0.149259		ENSG00000228201	AL022341.1	16	1.20043	1.52379	1.69901		ENSG00000164151	ICE1	5	1.14019	0.909652	0.962889
ENSG00000225366	TDGF1P3	X	0.996656	0.924735	0.586745		ENSG00000161996	WDR90	16	1.47055	1.10237	1.10898		ENSG00000133398	MED10	5	1.88487	0.959726	1.34563
ENSG00000230180	RPL12P49	X	1.64742	0.172954	0.188472		ENSG00000140983	RHOT2	16	0.932318	0.864498	1.11789		ENSG00000037474	NSUN2	5	1.14196	0.796185	0.782369
ENSG00000265465	MIR4768	X	3.75789	0.608786	1.07005		ENSG00000103269	RHBDL1	16	1.22707	0.830856	1.25304		ENSG00000145545	SRD5A1	5	1.08948	0.974042	1.05823
ENSG00000130829	DUSP9	X	0.99653	1.08381	1.22234		ENSG00000103266	STUB1	16	0.842407	0.768019	1.11764		ENSG00000112941	TENT4A	5	1.41668	1.02804	1.27411
ENSG00000047634	SCML1	X	1.17376	1.13552	1.59273		ENSG00000161999	JMJD8	16	0.989368	0.929503	1.17797		ENSG00000285689	AC091951.4	5	0.225855	0.114423	0.243016
ENSG00000102098	SCML2	X	1.37795	0.904594	0.876248		ENSG00000127580	WDR24	16	1.09362	0.811828	1.05497		ENSG00000078295	ADCY2	5	1.78116	0.931678	1.60935
ENSG00000235211	TMSB10P2	X	1.30155	0.244183	0.00730744		ENSG00000127585	FBXL16	16	1.65195	1.25881	1.87495		ENSG00000124275	MTRR	5	1.31929	0.970228	0.852506
ENSG00000236187	GJA6P	X	4.99952	0.726829	1.01152		ENSG00000103260	METRN	16	1.06392	1.10618	1.3174		ENSG00000124279	FASTKD3	5	1.16033	1.08484	0.966065
ENSG00000044446	PHKA2	X	1.45682	0.967737	1.09725		ENSG00000103254	ANTKMT	16	1.05557	0.94032	1.16486		ENSG00000279075	AC091965.5	5	2.60247	2.63692	0.326352
ENSG00000198354	DCAF12L2	X	0.995384	0.938513	0.485506		ENSG00000162004	CCDC78	16	0.935576	1.0375	1.28054		ENSG00000266415	MIR4636	5	0.415163	0.192614	0
ENSG00000173681	BCLAF3	X	2.84389	1.18528	1.11494		ENSG00000103253	HAGHL	16	0.971923	0.909451	1.02449		ENSG00000279698	AC027335.2	5	1.31646	0.63548	1.71721
ENSG00000204272	NBDY	X	0.995269	1.09662	1.04941		ENSG00000103245	CIAO3	16	0.859403	0.845541	1.16549		ENSG00000250786	SNHG18	5	0.96949	0.94734	1.3569
ENSG00000102144	PGK1	X	0.99349	2.07919	1.76112		ENSG00000007376	RPUSD1	16	0.795305	0.783526	0.879325		ENSG00000239112	SNORD123	5	0.967528	0.95159	1.78808
ENSG00000225037	EIF1AX-AS1	X	1.87592	1.69226	1.06994		ENSG00000127586	CHTF18	16	1.1942	1.02141	1.17056		ENSG00000222054	RNA5SP177	5	0	0	0
ENSG00000177189	RPS6KA3	X	1.76886	1.07503	1.05975		ENSG00000276931	AC009041.3	16	0.877062	0.712486	0.934415		ENSG00000279755	AC091905.3	5	0	0.325442	0
ENSG00000149970	CNKSR2	X	1.34325	0.596051	0.608074		ENSG00000005513	SOX8	16	0.912913	0.654158	1.07734		ENSG00000280368	AC034229.5	5	0.151557	0.124893	0.599282
ENSG00000231913	RARRES2P3	X	0.766487	0.953185	0.353043		ENSG00000196557	CACNA1H	16	1.4334	0.922347	1.18696		ENSG00000272417	AC034229.4	5	3.8561	1.22537	1.55334
ENSG00000185915	KLHL34	X	2.573	1.83733	2.98693		ENSG00000259910	AC120498.1	16	2.02279	1.94566	3.90865		ENSG00000150756	ATPSCKMT	5	1.12349	0.942412	0.875095
ENSG00000012174	MBTPS2	X	2.32247	1.15642	1.16608		ENSG00000261294	AC120498.6	16	0.465238	0.693873	0.946259		ENSG00000150753	CCT5	5	0.980066	0.930551	1.09557
ENSG00000275681	U73479.1	X	2.73861	1.70464	1.3604		ENSG00000277010	AC120498.10	16	1.17167	1.56403	1.72947		ENSG00000164237	CMBL	5	0.952966	0.857624	1.3055
ENSG00000102172	SMS	X	1.31895	0.73373	0.748408		ENSG00000103275	UBE2I	16	0.999784	0.88968	0.946095		ENSG00000259802	AC012640.2	5	0.811571	1.0726	1.34115
ENSG00000174028	FAM3C2P	X	0.859053	0.624574	0.828224		ENSG00000261505	AL031714.1	16	1.26606	0.799544	1.50692		ENSG00000145495	MARCHF6	5	1.21545	1.09934	1.12008
ENSG00000226774	HIKESHIP1	X	2.36844	0.448217	0.685972		ENSG00000007516	BAIAP3	16	0.99511	0.737314	1.47697		ENSG00000251112	AC106794.2	5	3.19972	3.10809	4.18073
ENSG00000123131	PRDX4	X	1.30484	0.712457	0.889513		ENSG00000007520	TSR3	16	0.803295	0.799219	1.17159		ENSG00000249053	AC106794.1	5	2.76019	1.3056	2.66587
ENSG00000123130	ACOT9	X	1.55417	0.974778	1.09301		ENSG00000090581	GNPTG	16	1.14922	1.19847	1.27799		ENSG00000038382	TRIO	5	1.35503	0.915395	1.18338
ENSG00000202272	Y_RNA	X	0.0102811	0.446614	0.0102811		ENSG00000059145	UNKL	16	0.908849	0.743043	1.08661		ENSG00000145569	OTULINL	5	1.16098	0.993551	1.33804
ENSG00000130066	SAT1	X	1.47892	0.96298	1.22621		ENSG00000174109	C16orf91	16	0.773937	1.02448	0.953999		ENSG00000250182	EEF1A1P13	5	1.04672	0.969441	1.33679
ENSG00000184831	APOO	X	1.28925	0.692252	0.769048		ENSG00000103249	CLCN7	16	1.5235	0.775615	1.11544		ENSG00000261360	AC010491.1	5	1.06236	0.941206	1.4027
ENSG00000238103	RPL9P7	X	0.789416	0.676304	1.48423		ENSG00000260051	AL031600.1	16	1.22827	0.971249	0.95624		ENSG00000154124	OTULIN	5	1.20582	0.773634	1.03101
ENSG00000174010	KLHL15	X	1.51842	0.713964	0.740785		ENSG00000219027	RPS3AP2	16	0.847396	0.317648	1.4086		ENSG00000249485	RBBP4P1	5	0.913595	0.98089	1.02066
ENSG00000134595	SOX3	X	0.992952	1.20611	0.908406		ENSG00000100726	TELO2	16	1.12748	0.793568	1.16492		ENSG00000216077	MIR887	5	0	1.18858	2.70475
ENSG00000223611	SUPT20HL2	X	1.50252	0.352357	0.390006		ENSG00000280231	AL031719.2	16	1.2394	0.93634	0.836856		ENSG00000173545	ZNF622	5	0.960353	0.773849	1.04137
ENSG00000130822	PNCK	X	0.992243	1.26822	0.91226		ENSG00000280327	Z97633.1	16	0.93523	0.808263	1.16935		ENSG00000145555	MYO10	5	1.45351	1.03941	1.55258
ENSG00000067992	PDK3	X	1.87831	0.820947	0.969271		ENSG00000206053	JPT2	16	1.00363	0.798922	0.886483		ENSG00000176788	BASP1	5	0.967371	0.9832	1.02728
ENSG00000214124	SNRPEP9	X	1.75781	0.236829	0.865692		ENSG00000278987	AL031009.1	16	1.28891	0.713909	1.39571		ENSG00000252908	RNU6-1003P	5	2.99665	1.62901	1.1503
ENSG00000102230	PCYT1B	X	1.33901	0.824471	0.82428		ENSG00000138834	MAPK8IP3	16	1.23163	0.97933	1.48427		ENSG00000241552	RN7SL58P	5	1.99275	0.321269	1.73888
ENSG00000101868	POLA1	X	1.4308	0.654504	0.711538		ENSG00000275092	AL031710.2	16	1.35481	0.761793	1.49327		ENSG00000233974	AC138951.1	5	2.02753	0.90893	0.933109
ENSG00000131269	ABCB7	X	0.991096	1.04309	1.28688		ENSG00000265820	MIR3177	16	2.39288	1.38314	1.08223		ENSG00000279107	AC138951.2	5	1.08253	0.660489	1.1326
ENSG00000230673	PABPC1P3	X	0.991014	0.9525	1.1291		ENSG00000261207	AL031717.1	16	1.75348	0.675919	1.3734		ENSG00000272130	AC091946.2	5	2.93427	1.52549	1.03175
ENSG00000228519	RANBP1P1	X	0.653464	0.750855	0.813539		ENSG00000103024	NME3	16	0.988547	1.06261	1.0824		ENSG00000213430	HSPD1P1	5	0.94565	0.90828	1.05424
ENSG00000130821	SLC6A8	X	1.19091	0.958068	0.538529		ENSG00000074071	MRPS34	16	0.97388	0.883571	1.15232		ENSG00000260761	AC106754.1	5	1.08969	0.742273	0.106283
ENSG00000237994	AC003659.1	X	0.549301	0.657394	0.519428		ENSG00000197774	EME2	16	1.12338	1.02719	0.940916		ENSG00000279671	AC106754.2	5	1.78111	0.970528	0.181697
ENSG00000068308	OTUD5	X	1.18995	0.870168	1.28866		ENSG00000095906	NUBP2	16	0.882332	0.786852	1.14637		ENSG00000248605	AC022140.1	5	1.07025	1.13371	0.833305
ENSG00000222922	RNA5SP501	X	3.53776	0.0227058	0.0227058		ENSG00000063854	HAGH	16	1.14022	0.929067	1.49929		ENSG00000279531	AC022140.2	5	1.75649	1.08838	1.31263
ENSG00000226781	TBCAP1	X	0.669285	0.659087	0.906402		ENSG00000180185	FAHD1	16	1.029	0.917332	1.28296		ENSG00000251593	MSNP1	5	1.22058	1.26232	1.15256
ENSG00000147027	TMEM47	X	1.54506	0.660276	0.667407		ENSG00000198736	MSRB1	16	0.80986	0.827837	0.937862		ENSG00000113360	DROSHA	5	1.47745	0.977176	1.10987
ENSG00000178947	SMIM10L2A	X	1.18936	1.19834	1.91987		ENSG00000140990	NDUFB10	16	0.963261	0.99506	1.11936		ENSG00000206682	Y_RNA	5	1.99349	0.209548	0.990469
ENSG00000235510	BX842568.3	X	1.96772	0.969898	1.2017		ENSG00000140988	RPS2	16	0.917067	0.930515	1.25226		ENSG00000082213	C5orf22	5	1.31071	1.00904	1.04265
ENSG00000223723	TFDP1P2	X	1.56422	0.898491	1.48105		ENSG00000255198	SNHG9	16	1.01323	1.08677	0.830135		ENSG00000249774	AC025458.1	5	1.3563	1.10922	1.95578
ENSG00000126767	ELK1	X	1.18778	0.731181	1.06815		ENSG00000277602	AC005363.2	16	0.408499	0.933687	0.676376		ENSG00000113384	GOLPH3	5	1.11715	0.972737	1.02813
ENSG00000156313	RPGR	X	2.28183	0.986101	1.02634		ENSG00000183751	TBL3	16	0.982638	0.834607	1.17475		ENSG00000200065	Y_RNA	5	1.04664	0.725552	2.53133
ENSG00000252050	AL606748.2	X	4.00129	0.604078	0.688901		ENSG00000127554	GFER	16	0.967416	1.03796	1.14558		ENSG00000272086	AC025181.2	5	1.06481	0.979849	0.986609
ENSG00000238606	RNU7-7P	X	0.831587	0.00570489	0.393181		ENSG00000127561	SYNGR3	16	1.24689	1.22507	1.34092		ENSG00000150712	MTMR12	5	1.29896	0.870888	0.994997
ENSG00000165175	MID1IP1	X	1.59392	0.914575	1.22475		ENSG00000167962	ZNF598	16	0.991413	0.81476	1.08853		ENSG00000199731	RNU6-1079P	5	1.92794	0.390139	0.367035
ENSG00000238123	MID1IP1-AS1	X	1.85406	0.769572	1.20244		ENSG00000265386	RN7SL219P	16	1.62962	0.171002	2.68703		ENSG00000056097	ZFR	5	1.03699	1.0424	1.14711
ENSG00000228232	GAPDHP1	X	0.750586	0.956128	1.06289		ENSG00000065054	SLC9A3R2	16	1.00154	0.709822	0.982192		ENSG00000207956	MIR579	5	19.4661	4.93404	5.92331
ENSG00000182220	ATP6AP2	X	1.87527	1.11929	1.22249		ENSG00000065057	NTHL1	16	0.812265	0.805516	1.07058		ENSG00000113387	SUB1	5	1.15023	1.14692	1.07663
ENSG00000216866	RPS2P55	X	0.809161	0.778658	1.73557		ENSG00000103197	TSC2	16	1.33867	0.809204	1.19209		ENSG00000251062	AC025459.1	5	1.17376	1.35449	1.51569
ENSG00000237931	CLIC4P3	X	1.60559	1.14859	0.632546		ENSG00000008710	PKD1	16	1.27905	0.843935	1.3009		ENSG00000240376	AC010343.1	5	0.979135	1.22004	1.2364
ENSG00000223714	LINC02601	X	2.10359	1.01359	0.922718		ENSG00000200059	Y_RNA	16	1.14755	0.326167	2.60166		ENSG00000113407	TARS1	5	1.14055	0.878249	0.901417
ENSG00000264573	RN7SL15P	X	2.14315	0.377868	1.91886		ENSG00000167964	RAB26	16	0.806712	0.875422	0.994328		ENSG00000201623	RNU6-923P	5	2.50052	0.836771	0
ENSG00000147044	CASK	X	2.08914	1.19585	1.1029		ENSG00000260260	SNHG19	16	0.803773	0.987139	0.933481		ENSG00000278900	AC139792.2	5	1.41982	1.71285	1.65122
ENSG00000212207	RNU6-1321P	X	4.88544	2.68996	4.27449		ENSG00000131653	TRAF7	16	0.965633	0.804965	1.22963		ENSG00000279995	AC139792.3	5	1.69498	2.3879	3.4114
ENSG00000217624	YWHAZP10	X	1.44364	1.07457	0.711659		ENSG00000167965	MLST8	16	1.23792	0.852952	0.999896		ENSG00000271771	AC139792.1	5	1.43858	0.879569	0.699384
ENSG00000251807	RNU6-202P	X	3.74941	0.96998	0.8447		ENSG00000182685	BRICD5	16	1.11871	1.20779	1.16079		ENSG00000215156	AC138409.1	5	1.76403	0.428266	1.03393
ENSG00000228847	ATP5MC2P4	X	0.641226	1.32718	1.5871		ENSG00000184207	PGP	16	0.892411	0.9874	0.989867		ENSG00000271874	AC025754.2	5	3.20485	1.09062	1.25604
ENSG00000214018	RRM2P3	X	2.32407	1.27409	1.76589		ENSG00000167967	E4F1	16	0.932333	0.950489	1.05813		ENSG00000039560	RAI14	5	0.994864	0.708888	0.861544
ENSG00000270069	MIR222HG	X	2.4427	1.27519	1.00884		ENSG00000167969	ECI1	16	0.971688	0.974908	1.09068		ENSG00000250234	AC025754.1	5	1.19599	0.596365	0.827374
ENSG00000207870	MIR221	X	1.90814	0.653751	1.09818		ENSG00000261663	AC009065.8	16	0.983535	0.676173	0.983237		ENSG00000272323	AC026801.2	5	1.31919	1.30988	1.63893
ENSG00000207725	MIR222	X	1.20919	0.507461	0.397483		ENSG00000205937	RNPS1	16	1.0838	0.820026	1.06387		ENSG00000113456	RAD1	5	1.0724	0.896716	0.980941
ENSG00000269902	AC234772.1	X	3.01213	1.01709	0.855316		ENSG00000266643	MIR3677	16	1.45245	0.730695	2.92959		ENSG00000113460	BRIX1	5	1.05528	1.01979	0.889167
ENSG00000231566	LINC02595	X	2.70517	1.12284	0.938818		ENSG00000162063	CCNF	16	1.10269	0.787198	1.28871		ENSG00000168724	DNAJC21	5	1.10468	0.925241	1.00411
ENSG00000235587	GAPDHP65	X	1.48602	1.39446	1.77159		ENSG00000283180	MIR6767	16	0.465321	1.16233	0.861642		ENSG00000168671	UGT3A2	5	1.08972	0.940462	1.15181
ENSG00000147121	KRBOX4	X	1.28087	0.977944	1.08789		ENSG00000260095	AC106820.3	16	1.61325	1.09643	1.91583		ENSG00000164187	LMBRD2	5	1.7852	1.21729	1.35183
ENSG00000224072	VEZTP1	X	1.5545	0.484276	1.14116		ENSG00000162062	TEDC2	16	1.02178	0.797248	0.976168		ENSG00000207756	MIR580	5	0.644121	0.279469	0.304546
ENSG00000199226	RNU6-50P	X	2.8295	0.832647	0.0220143		ENSG00000274805	MIR6768	16	0.526553	0.448096	0.248558		ENSG00000145604	SKP2	5	1.0473	0.892918	0.893058
ENSG00000180964	TCEAL8	X	1.18609	0.844463	0.756862		ENSG00000162065	TBC1D24	16	1.71148	0.777948	1.01266		ENSG00000201223	RNU6-1305P	5	2.23369	0.748291	0.447044
ENSG00000147119	CHST7	X	1.13236	0.73725	0.822088		ENSG00000279520	AC093525.8	16	1.58973	0.542449	1.50744		ENSG00000152620	NADK2	5	1.49549	1.31704	1.28169
ENSG00000065923	SLC9A7	X	1.64649	0.925821	1.20039		ENSG00000162066	AMDHD2	16	0.931303	1.1411	0.966122		ENSG00000245711	NADK2-AS1	5	3.75128	1.70406	2.12158
ENSG00000213997	PGAM1P7	X	1.26236	0.595027	0.939544		ENSG00000266232	MIR3178	16	0.551368	0.35292	0.341553		ENSG00000079215	SLC1A3	5	1.09709	0.71434	0.920405
ENSG00000215284	CHMP5P1	X	2.00978	0.50179	1.50401		ENSG00000140992	PDPK1	16	1.49096	0.852233	1.13838		ENSG00000279400	AC008957.3	5	2.04071	0.861895	0.953711
ENSG00000102218	RP2	X	1.2776	0.904733	0.887359		ENSG00000167977	KCTD5	16	1.24608	0.83741	1.095		ENSG00000285967	NIPBL-DT	5	1.62573	1.2493	0.958166
ENSG00000102221	JADE3	X	1.50221	0.991101	0.967014		ENSG00000279901	AC092117.2	16	1.25273	0.99725	1.71681		ENSG00000164190	NIPBL	5	1.65059	1.05614	1.04465
ENSG00000206685	RNU6-1189P	X	0.00790178	0.00790178	0.00790178		ENSG00000172382	PRSS27	16	1.89395	1.67919	2.12521		ENSG00000249850	KRT18P31	5	1.61225	1.01514	1.27416
ENSG00000102241	HTATSF1	X	1.18605	0.906397	1.08052		ENSG00000167978	SRRM2	16	2.85602	1.14609	1.10072		ENSG00000270558	AC025449.1	5	1.0697	0.878155	0.803629
ENSG00000236852	SSBL2P	X	1.18575	0.992737	1.21494		ENSG00000103363	ELOB	16	0.961729	1.01384	1.23235		ENSG00000113569	NUP155	5	1.03877	0.932722	1.06959
ENSG00000224975	INE1	X	1.8178	0.939003	1.24722		ENSG00000276791	AC092117.1	16	1.41824	1.18599	1.76025		ENSG00000251880	RNU7-75P	5	1.05219	1.48064	1.01191
ENSG00000102225	CDK16	X	1.45667	0.712814	1.08525		ENSG00000162076	FLYWCH2	16	1.04997	0.879533	1.14725		ENSG00000222743	RNU6-1190P	5	2.62614	0.639933	1.34433
ENSG00000221459	SNORA11C	X	1.44324	0.287295	0.313073		ENSG00000059122	FLYWCH1	16	0.97453	0.886335	1.1607		ENSG00000206743	RNU6-484P	5	0.675072	0	1.53414
ENSG00000131089	ARHGEF9	X	1.18441	0.995134	1.14956		ENSG00000131650	KREMEN2	16	1.36178	0.794982	1.15933		ENSG00000113594	LIFR	5	1.30196	0.993278	1.23869
ENSG00000196741	LINC01560	X	1.10691	1.21678	1.55712		ENSG00000127564	PKMYT1	16	1.00936	0.789353	1.01986		ENSG00000164327	RICTOR	5	1.46518	1.08514	1.27192
ENSG00000201592	AL732366.1	X	1.1841	1.18932	1.31985		ENSG00000162073	PAQR4	16	0.809604	0.795634	0.866045		ENSG00000249089	AIG1P1	5	2.67487	1.60022	2.15451
ENSG00000233254	RPL21P134	X	1.18229	0.886515	1.53524		ENSG00000274367	AC004233.3	16	1.1669	1.05868	1.0365		ENSG00000250492	INTS6P1	5	1.06255	1.19472	0.906034
ENSG00000102265	TIMP1	X	0.960031	1.05192	1.03868		ENSG00000272079	AC004233.2	16	2.63524	1.55278	1.95984		ENSG00000132356	PRKAA1	5	1.28095	1.00003	1.22129
ENSG00000225071	RPS26P58	X	1.08105	0.949698	0.962953		ENSG00000213937	CLDN9	16	1.29287	0.997808	1.61723		ENSG00000212567	AC008810.1	5	1.12281	0.931035	0.854307
ENSG00000126756	UXT	X	0.91125	1.04863	1.21977		ENSG00000184697	CLDN6	16	0.837321	1.01557	1.10837		ENSG00000145592	RPL37	5	0.938698	1.04477	1.07267
ENSG00000188459	WASF4P	X	1.60012	0.954187	1.15259		ENSG00000006327	TNFRSF12A	16	1.0272	1.02136	1.10112		ENSG00000212296	SNORD72	5	1.18318	0.907214	0.859859
ENSG00000224401	RPL7P57	X	1.63707	0.403501	0.830359		ENSG00000103145	HCFC1R1	16	0.954505	1.12039	1.19946		ENSG00000083720	OXCT1	5	1.03008	1.07224	1.02107
ENSG00000147118	ZNF182	X	1.16378	1.05641	1.21197		ENSG00000131652	THOC6	16	0.909469	0.981568	1.22842		ENSG00000248668	OXCT1-AS1	5	1.39574	1.06176	2.15283
ENSG00000017483	SLC38A5	X	0.864512	0.718541	0.627102		ENSG00000162069	BICDL2	16	1.39107	0.742577	1.50842		ENSG00000205765	C5orf51	5	1.52718	0.90143	0.957689
ENSG00000068438	FTSJ1	X	0.952992	0.784368	0.994331		ENSG00000008516	MMP25	16	1.63658	0.912107	1.26871		ENSG00000248873	SERBP1P6	5	0.941486	0.985898	1.08904
ENSG00000102312	PORCN	X	1.12164	0.939993	1.20168		ENSG00000200204	RNU1-22P	16	1.89741	0.723755	0		ENSG00000198865	CCDC152	5	2.61361	2.1066	1.10061
ENSG00000147155	EBP	X	0.94884	0.930242	1.08184		ENSG00000130182	ZSCAN10	16	1.27371	0.932176	1.20406		ENSG00000172262	ZNF131	5	1.29572	1.12777	1.16288
ENSG00000101940	WDR13	X	1.11997	1.14779	1.25805		ENSG00000122386	ZNF205	16	1.1614	0.846465	1.12359		ENSG00000278487	AC106800.3	5	0.53038	0.434933	1.82958
ENSG00000101945	SUV39H1	X	0.841448	0.836803	0.954559		ENSG00000085644	ZNF213	16	1.46606	1.02589	1.32465		ENSG00000112972	HMGCS1	5	0.842007	1.00833	0.762111
ENSG00000233585	AC231533.2	X	0.871845	0.909439	1.4728		ENSG00000261889	AC108134.2	16	0.650342	0.682252	0.452486		ENSG00000172244	C5orf34	5	1.36422	1.07651	1.17871
ENSG00000179222	MAGED1	X	1.07918	1.03048	1.20215		ENSG00000010539	ZNF200	16	1.04632	0.919497	0.966545		ENSG00000249855	EEF1A1P19	5	1.33557	1.58645	1.38436
ENSG00000068400	GRIPAP1	X	1.07896	0.896413	1.10358		ENSG00000006194	ZNF263	16	1.11378	0.932802	1.12181		ENSG00000172239	PAIP1	5	1.18691	1.05072	1.0796
ENSG00000102109	PCSK1N	X	1.77698	0.888471	0.986071		ENSG00000279031	AC004232.2	16	1.39663	1.0929	1.48856		ENSG00000112992	NNT	5	1.0375	1.01802	1.73956
ENSG00000147403	RPL10	X	1.07619	1.08217	1.19414		ENSG00000140993	TIGD7	16	1.038	1.04043	1.08592		ENSG00000112996	MRPS30	5	1.26111	0.934078	1.05193
ENSG00000226153	CHP1P3	X	1.07606	0.377651	0.0078705		ENSG00000162086	ZNF75A	16	1.44085	0.966943	1.26102		ENSG00000272335	AC093297.2	5	1.53351	0.936591	0.957459
ENSG00000102100	SLC35A2	X	1.32387	0.771169	1.00176		ENSG00000103343	ZNF174	16	1.01235	0.843037	1.05002		ENSG00000250422	AC117529.2	5	1.08307	0.942145	1.50643
ENSG00000102096	PIM2	X	1.60528	0.867723	1.16535		ENSG00000167981	ZNF597	16	1.02471	0.849362	0.814638		ENSG00000250017	AC117529.1	5	2.68194	1.44114	1.56452
ENSG00000251869	SCARNA23	X	1.07567	0.388908	0.215881		ENSG00000122390	NAA60	16	1.05222	0.762918	0.866041		ENSG00000170571	EMB	5	1.1548	1.27958	1.12172
ENSG00000279155	AC233300.1	X	2.34502	1.01896	2.31539		ENSG00000103351	CLUAP1	16	1.44376	1.02712	1.23418		ENSG00000151883	PARP8	5	1.67957	1.07844	1.1048
ENSG00000223309	RNU6-722P	X	0.502985	0.338735	0.71943		ENSG00000188827	SLX4	16	1.268	0.805016	1.5735		ENSG00000152684	PELO	5	1.03592	0.963105	0.884462
ENSG00000067829	IDH3G	X	1.07512	1.17325	1.2397		ENSG00000263235	AC006111.2	16	0.750689	0.58083	0.861767		ENSG00000164172	MOCS2	5	1.07734	0.942433	1.02035
ENSG00000068323	TFE3	X	1.7823	0.872775	1.19814		ENSG00000126602	TRAP1	16	0.904394	0.9149	1.28352		ENSG00000134363	FST	5	2.00877	1.76756	1.5335
ENSG00000243279	PRAF2	X	1.45473	0.823363	1.00571		ENSG00000276754	AC006111.3	16	0.640615	0.918624	0.814923		ENSG00000164258	NDUFS4	5	1.05593	1.16908	1.19107
ENSG00000130055	GDPD2	X	1.07435	0.937226	0.804522		ENSG00000262516	AC007151.1	16	1.67486	1.39729	2.03763		ENSG00000272416	AC025175.1	5	1.50177	1.20969	2.32193
ENSG00000206936	RNU4-52P	X	0.450945	0.884122	1.58596		ENSG00000263105	AC009171.2	16	0.884721	0.985516	0.985213		ENSG00000222960	RNU6-272P	5	2.14258	0.574241	0.277824
ENSG00000068394	GPKOW	X	0.99113	0.9452	1.16669		ENSG00000090447	TFAP4	16	1.05709	0.835099	1.10865		ENSG00000207627	MIR581	5	1.67856	0.984247	3.15223
ENSG00000265033	RN7SL262P	X	1.18448	0.595931	0.0401949		ENSG00000280063	AC012676.5	16	2.60434	0.750159	1.20342		ENSG00000241230	RN7SL801P	5	1.06184	0.848088	0.329706
ENSG00000102007	PLP2	X	1.20713	1.14854	1.29418		ENSG00000168140	VASN	16	1.73171	0.564701	1.16197		ENSG00000265421	AC016601.1	5	0.639142	0.345751	1.17322
ENSG00000102003	SYP	X	1.22806	0.849078	1.10309		ENSG00000103423	DNAJA3	16	1.13925	0.818366	1.04799		ENSG00000279638	AC008873.1	5	1.87071	0.902244	0.312146
ENSG00000071553	ATP6AP1	X	1.07327	0.866239	1.1553		ENSG00000277170	AC012676.3	16	0.821801	0.70009	1.22784		ENSG00000178996	SNX18	5	1.58111	0.915279	1.2426
ENSG00000049769	PPP1R3F	X	0.976012	1.00276	1.11327		ENSG00000277440	AC012676.4	16	1.99797	0.631734	1.38591		ENSG00000164294	GPX8	5	1.35951	0.892496	1.08165
ENSG00000270012	AC232271.1	X	1.25826	1.07538	1.44848		ENSG00000275515	AC012676.2	16	1.02933	1.39025	0.99411		ENSG00000067248	DHX29	5	1.1016	0.933352	0.979049
ENSG00000213856	VDAC1P2	X	4.67159	0.446013	1.33276		ENSG00000153406	NMRAL1	16	0.819086	0.936062	1.12524		ENSG00000039123	MTREX	5	1.13275	1.08635	1.14586
ENSG00000102158	MAGT1	X	1.07259	0.994649	1.06532		ENSG00000103415	HMOX2	16	0.847636	0.850825	1.02185		ENSG00000271410	AC020728.1	5	1.42257	1.07234	1.42946
ENSG00000171365	CLCN5	X	1.58383	0.934482	1.43182		ENSG00000089486	CDIP1	16	1.17161	0.786433	1.1669		ENSG00000279883	AC010480.1	5	2.37092	0.762687	1.21189
ENSG00000077721	UBE2A	X	1.06976	1.03091	0.997442		ENSG00000278434	AC023830.3	16	1.54084	0.553326	1.47874		ENSG00000265135	MIR5687	5	2.55016	1.26304	0.960913
ENSG00000207768	MIR188	X	0.00640798	0.290843	0.63388		ENSG00000153443	UBALD1	16	1.09487	0.817013	1.38064		ENSG00000250853	RNF138P1	5	1.84804	1.04913	1.73715
ENSG00000207785	MIR500A	X	0.426301	0.351301	0.382823		ENSG00000278700	Metazoa_SRP	16	2.8608	0.444336	1.98669		ENSG00000177058	SLC38A9	5	1.34251	0.876506	0.870474
ENSG00000208015	MIR362	X	1.50907	0.441993	1.15754		ENSG00000276641	MIR6769A	16	3.06043	0	2.04134		ENSG00000134352	IL6ST	5	1.38092	1.02812	0.986475
ENSG00000122824	NUDT10	X	0.879104	0.987083	1.03495		ENSG00000168101	NUDT16L1	16	1.05934	0.806104	1.18775		ENSG00000264281	AC016596.2	5	0.918438	1.07671	1.08319
ENSG00000196368	NUDT11	X	0.949549	0.960095	0.967464		ENSG00000168096	ANKS3	16	1.28199	0.847829	1.32854		ENSG00000226221	RPL26P19	5	0.964375	1.16213	1.2432
ENSG00000224109	CENPVL3	X	0.977542	1.41568	1.02701		ENSG00000103199	ZNF500	16	1.14349	0.881844	1.19663		ENSG00000095015	MAP3K1	5	1.31353	1.01524	1.1376
ENSG00000189369	GSPT2	X	0.978973	1.12388	1.03806		ENSG00000276096	Metazoa_SRP	16	1.39319	0.675475	2.94622		ENSG00000155542	SETD9	5	0.878434	1.1068	1.2076
ENSG00000188917	TRMT2B	X	1.06968	0.822007	1.13652		ENSG00000067836	ROGDI	16	1.16664	0.869742	1.05724		ENSG00000155545	MIER3	5	1.33366	1.08559	1.13016
ENSG00000236576	AC241520.1	X	2.20899	0.886176	1.06735		ENSG00000140632	GLYR1	16	0.996895	0.877385	1.02222		ENSG00000271828	AC008937.3	5	1.70666	1.12309	1.23331
ENSG00000252377	RNU6-504P	X	1.51659	1.00896	1.70158		ENSG00000275056	AC020663.3	16	1.17999	1.186	1.14037		ENSG00000207293	Y_RNA	5	0	0.306811	0
ENSG00000102119	EMD	X	1.06811	0.830792	1.15062		ENSG00000118900	UBN1	16	1.23324	0.868874	1.20903		ENSG00000062194	GPBP1	5	1.27535	1.1425	1.14502
ENSG00000232951	IPO7P1	X	2.17155	0.925347	1.37229		ENSG00000118898	PPL	16	1.23507	0.667283	1.32311		ENSG00000145632	PLK2	5	0.633077	0.955947	1.02397
ENSG00000187243	MAGED4B	X	0.472524	0.453612	2.21959		ENSG00000103184	SEC14L5	16	0.535832	0.657058	0.542166		ENSG00000035499	DEPDC1B	5	1.0604	1.0051	1.06789
ENSG00000154545	MAGED4	X	1.73049	0.267148	2.00103		ENSG00000103174	NAGPA	16	0.864111	0.736583	1.13111		ENSG00000251303	CAB39P1	5	1.13054	0.804585	0.733305
ENSG00000184194	GPR173	X	1.1475	1.47258	1.68796		ENSG00000033011	ALG1	16	1.04479	0.722982	0.913629		ENSG00000272308	AC104113.1	5	1.4561	0.821202	0.99536
ENSG00000270497	BX322635.1	X	2.1673	0.456566	0.555626		ENSG00000260882	AC026458.1	16	1.5429	0.262135	0.830586		ENSG00000049167	ERCC8	5	1.38231	1.01213	1.0401
ENSG00000184205	TSPYL2	X	0.867607	1.02673	1.30883		ENSG00000118894	EEF2KMT	16	1.14966	0.71621	0.877087		ENSG00000188725	SMIM15	5	1.23017	1.00876	0.938942
ENSG00000235224	AL591212.2	X	2.94544	5.18388	3.69425		ENSG00000260817	AC074051.2	16	2.73854	0.296262	1.10319		ENSG00000251682	AC122718.2	5	0.985747	0.729623	0.789643
ENSG00000231340	ACTG1P10	X	1.2129	0.804328	1.81507		ENSG00000267182	SNRPCP20	16	5.94418	0.473366	1.58427		ENSG00000250461	AC122718.1	5	1.52802	0.988601	1.00648
ENSG00000228532	SUMO2P21	X	1.06756	0.983215	1.30697		ENSG00000273648	MIR8065	16	3.21252	0	0		ENSG00000213891	RPL3P6	5	1.08122	0.590705	0.817135
ENSG00000276575	MIR6895	X	0.841054	0.78041	0.00691657		ENSG00000252080	RNU7-99P	16	1.5614	0.999419	1.64587		ENSG00000068796	KIF2A	5	1.33608	0.964198	0.974652
ENSG00000072506	HSD17B10	X	0.89441	0.932002	1.07195		ENSG00000067365	METTL22	16	1.12757	0.895087	1.15329		ENSG00000086189	DIMT1	5	1.13512	0.938844	1.05339
ENSG00000233250	AC233728.1	X	0.416816	0.784661	1.30916		ENSG00000238417	RNU7-63P	16	0	0	2.94294		ENSG00000086200	IPO11	5	1.06523	1.05996	0.950684
ENSG00000086758	HUWE1	X	1.7316	0.933872	1.34898		ENSG00000184857	TMEM186	16	1.10513	0.987979	1.15338		ENSG00000199279	RNU6-661P	5	0.348883	0.647453	0.926806
ENSG00000271886	MIR98	X	1.11262	1.26371	1.53584		ENSG00000140650	PMM2	16	1.23852	0.834759	1.04046		ENSG00000268942	CKS1BP3	5	1.07723	1.05151	1.0179
ENSG00000208012	MIRLET7F2	X	0.898463	0.00786847	0.806829		ENSG00000153048	CARHSP1	16	0.931126	0.948766	1.17632		ENSG00000241991	AC114982.1	5	1.70051	0.621967	1.98406
ENSG00000228827	AL929410.1	X	1.06694	0.931722	2.17481		ENSG00000187555	USP7	16	1.33283	0.884054	1.05632		ENSG00000240436	RPL35AP14	5	1.77065	0.288921	2.43012
ENSG00000172943	PHF8	X	1.43336	0.964282	1.39935		ENSG00000182831	C16orf72	16	1.37235	0.838778	1.07511		ENSG00000217416	ISCA1P1	5	0.948037	1.00439	1.29546
ENSG00000196632	WNK3	X	1.10395	0.961989	1.07427		ENSG00000220793	RPL21P119	16	0.558002	0.475748	0.533613		ENSG00000178394	HTR1A	5	1.09866	0.570548	0.498176
ENSG00000158526	TSR2	X	0.967362	0.683466	1.00866		ENSG00000260362	AC007218.1	16	1.80855	0.891704	9.73942		ENSG00000153006	SREK1IP1	5	0.949853	0.958151	0.705799
ENSG00000147123	NDUFB11	X	1.06392	1.02975	1.21239		ENSG00000279662	AC131649.2	16	1.11216	0.808552	0.931009		ENSG00000272370	AC092354.2	5	0.851223	0.664246	0.959075
ENSG00000221716	SNORA11	X	0.960184	0.428501	0.676566		ENSG00000213853	EMP2	16	1.18574	0.829363	1.0889		ENSG00000272354	AC092354.1	5	0.648443	0.369405	0.672801
ENSG00000275387	AL049732.1	X	1.54908	1.53018	3.55897		ENSG00000103274	NUBP1	16	1.16809	0.950488	0.905973		ENSG00000205644	AC025186.1	5	1.31207	1.23092	2.57555
ENSG00000067445	TRO	X	0.913755	0.872292	1.08218		ENSG00000182108	DEXI	16	0.877321	0.849703	1.07112		ENSG00000123219	CENPK	5	1.24213	0.979186	0.943957
ENSG00000169188	APEX2	X	0.958305	0.881735	1.02036		ENSG00000175643	RMI2	16	1.08697	0.838257	1.15337		ENSG00000113593	PPWD1	5	1.18398	1.08842	1.03965
ENSG00000187601	MAGEH1	X	0.882614	1.12331	0.539531		ENSG00000185338	SOCS1	16	1.21287	0.792081	1.45533		ENSG00000113595	TRIM23	5	1.50344	1.17636	1.09696
ENSG00000247746	USP51	X	1.14224	1.26901	0.685295		ENSG00000175646	PRM1	16	0.388993	0.469523	0.393887		ENSG00000207352	RNU6-540P	5	0.670375	0.928358	0
ENSG00000200436	Y_RNA	X	1.06078	1.18295	0.56705		ENSG00000199668	Y_RNA	16	0.628162	0.566051	1.04871		ENSG00000253251	SHLD3	5	1.09577	0.900003	0.872033
ENSG00000214745	GOT2P6	X	1.94292	0.655754	0.563948		ENSG00000262703	AC009121.2	16	1.57079	0.808891	1.48041		ENSG00000113597	TRAPPC13	5	1.17265	1.03106	0.982963
ENSG00000188021	UBQLN2	X	1.3195	0.871881	0.991368		ENSG00000189067	LITAF	16	1.19549	0.970398	1.44423		ENSG00000197860	SGTB	5	1.45902	0.915654	0.988174
ENSG00000078061	ARAF	X	1.05946	0.874207	1.19788		ENSG00000184602	SNN	16	0.771675	0.799614	0.957202		ENSG00000123213	NLN	5	1.07	0.949274	0.997771
ENSG00000235636	NUS1P1	X	1.05757	0.803571	1.30437		ENSG00000122299	ZC3H7A	16	1.48806	1.06528	1.15888		ENSG00000251648	AC008958.1	5	1.58106	0.293098	0.796166
ENSG00000201666	AC121343.1	X	1.05725	0.0089802	0.797869		ENSG00000277369	AC010654.1	16	1.2695	1.07026	1.57661		ENSG00000269961	AC010359.2	5	0.871739	0.82997	0.766354
ENSG00000147059	SPIN2A	X	0.847628	0.592594	0.398131		ENSG00000171490	RSL1D1	16	1.04805	0.919864	1.00751		ENSG00000112851	ERBIN	5	1.38598	1.10798	1.12963
ENSG00000231765	PPP1R11P2	X	0.958536	0.677984	0.240619		ENSG00000103342	GSPT1	16	1.18222	0.954079	1.11244		ENSG00000252904	AC010359.1	5	1.92146	0.893656	1.07558
ENSG00000198455	ZXDB	X	1.47408	1.20213	1.16404		ENSG00000261560	AC007216.3	16	1.60576	0.947495	1.25164		ENSG00000153914	SREK1	5	1.28391	1.15276	1.08274
ENSG00000198205	ZXDA	X	2.61359	2.84762	0.0246552		ENSG00000260318	COX6CP1	16	0.741167	0.684956	1.15391		ENSG00000253744	AC025442.1	5	0.854272	0.635444	1.67724
ENSG00000018610	CXorf56	X	1.05666	0.883185	1.01471		ENSG00000261216	AC007216.2	16	0.997723	0.92419	1.15118		ENSG00000248803	AC092349.1	5	1.07715	0.245643	1.19409
ENSG00000186767	SPIN4	X	1.27242	0.9494	0.889228		ENSG00000175595	ERCC4	16	1.25094	0.958292	1.02338		ENSG00000229666	MAST4-AS1	5	1.12807	0.934845	0.649204
ENSG00000229335	DANT1	X	1.05578	2.3559	0.666533		ENSG00000242307	RPS26P52	16	1.9909	1.65278	1.68387		ENSG00000250669	AC112206.4	5	0.619705	0.473162	1.27436
ENSG00000231729	ARHGEF9-IT1	X	0.871057	0.723891	0.919722		ENSG00000276564	AC130650.2	16	1.92312	0.966426	1.03118		ENSG00000249721	AC112206.3	5	0.516635	1.94223	0.897065
ENSG00000236813	BTF3P8	X	2.02255	1.33125	1.22877		ENSG00000262470	TVP23CP2	16	1.15622	1.90418	1.01571		ENSG00000213864	EEF1B2P2	5	0.765997	1.15387	1.06274
ENSG00000222532	MIR1468	X	0.772441	0.574812	0.00918268		ENSG00000207639	MIR193B	16	0.139709	0	1.46717		ENSG00000145740	SLC30A5	5	1.29997	1.03591	1.21046
ENSG00000184675	AMER1	X	0.750402	0.678988	0.982212		ENSG00000199130	MIR365A	16	3.14307	2.22822	1.22316		ENSG00000134057	CCNB1	5	0.795697	1.03402	1.13009
ENSG00000225569	CCT4P2	X	2.43558	0.6427	0.598993		ENSG00000140694	PARN	16	1.21697	0.92615	1.04815		ENSG00000280187	AC022107.1	5	1.25374	1.16098	1.22564
ENSG00000228158	TLE1P1	X	0.932289	0.927849	0.672026		ENSG00000103429	BFAR	16	1.04465	0.856248	1.07736		ENSG00000153044	CENPH	5	1.14507	1.0326	1.16332
ENSG00000001497	LAS1L	X	0.871674	0.836941	1.15701		ENSG00000238964	RNU7-125P	16	0.203297	0.645331	0.939711		ENSG00000134056	MRPS36	5	1.10081	1.03241	0.973674
ENSG00000201882	AL732366.2	X	1.05486	1.26101	1.32505		ENSG00000103512	NOMO1	16	1.05965	0.819782	1.05473		ENSG00000134058	CDK7	5	0.963762	0.942419	1.12773
ENSG00000237748	UQCRBP1	X	1.0548	0.992132	1.20523		ENSG00000207425	Y_RNA	16	1.6207	0.692139	1.19563		ENSG00000085231	AK6	5	1.05917	1.01075	0.869518
ENSG00000147130	ZMYM3	X	1.05132	0.971869	1.23069		ENSG00000179889	PDXDC1	16	1.00977	0.942554	1.17519		ENSG00000273841	TAF9	5	1.12993	1.06356	0.924462
ENSG00000131080	EDA2R	X	0.883937	1.05429	1.48183		ENSG00000261819	AC138932.2	16	1.31679	1.47163	1.34992		ENSG00000152942	RAD17	5	1.34573	1.11207	1.12189
ENSG00000228328	PGK1P1	X	1.44349	1.61532	2.34492		ENSG00000238728	MIR1972-1	16	0.756373	0.818394	0.67923		ENSG00000152939	MARVELD2	5	1.50846	0.998464	1.33446
ENSG00000181704	YIPF6	X	1.13922	1.10938	1.14246		ENSG00000275910	AC138932.4	16	0.918528	1.1627	1.02487		ENSG00000197822	OCLN	5	1.47872	1.07523	1.12094
ENSG00000206747	RNU6-245P	X	0.00971115	0.00971115	0.00971115		ENSG00000157045	NTAN1	16	0.962016	0.94496	1.37302		ENSG00000212260	RNU6-724P	5	7.47554	1.91029	0.975521
ENSG00000213740	SERBP1P1	X	0.889929	0.931168	1.17667		ENSG00000085721	RRN3	16	1.23177	1.17095	1.02107		ENSG00000183474	GTF2H2C	5	1.11976	0.789093	0.965902
ENSG00000090776	EFNB1	X	1.16997	0.865246	1.30904		ENSG00000250251	PKD1P6	16	1.58343	1.04116	1.69669		ENSG00000250138	AC139495.2	5	1.26072	0.660116	1.3723
ENSG00000101997	CCDC22	X	1.05114	0.894427	1.24024		ENSG00000156968	MPV17L	16	1.16126	0.936959	0.845399		ENSG00000205571	SMN2	5	0.910282	0.569489	1.19406
ENSG00000130054	FAM155B	X	0.790147	0.777406	1.04713		ENSG00000166783	MARF1	16	1.32404	1.1149	1.42304		ENSG00000269983	AC146944.2	5	1.18499	0	0.0625113
ENSG00000212434	U3	X	2.19898	0.575304	0.873743		ENSG00000280206	AC026401.3	16	1.08831	1.01933	1.21341		ENSG00000172062	SMN1	5	0.872137	0.852586	1.23802
ENSG00000089289	IGBP1	X	0.949749	1.07545	1.26542		ENSG00000133393	CEP20	16	1.19956	1.00405	1.0594		ENSG00000145736	GTF2H2	5	1.45719	0.875368	0.86887
ENSG00000200473	RNA5SP507	X	1.78046	3.09926	1.68867		ENSG00000206778	RNU6-213P	16	0.654892	0	1.36342		ENSG00000215630	GUSBP9	5	4.68666	0.780596	1.32188
ENSG00000120509	PDZD11	X	0.948678	0.969943	1.18956		ENSG00000262171	AC130651.1	16	1.14419	0.928339	1.6074		ENSG00000145734	BDP1	5	1.293	1.08879	1.15472
ENSG00000201377	RNY4P23	X	1.19549	1.20875	1.88092		ENSG00000103222	ABCC1	16	1.64175	0.974973	1.38534		ENSG00000253536	AC138832.1	5	3.15491	0.924632	1.23615
ENSG00000160131	VMA21	X	1.05083	0.910968	0.980066		ENSG00000275927	AC009152.1	16	3.4684	1.03571	0.98362		ENSG00000247911	HMGN1P12	5	1.06907	0.297003	0.923102
ENSG00000203950	RTL8A	X	1.05037	0.966046	1.25731		ENSG00000185164	NOMO2	16	1.13993	0.861079	1.09106		ENSG00000131844	MCCC2	5	1.24509	0.995949	1.10152
ENSG00000165349	SLC7A3	X	1.27228	0.790463	1.37624		ENSG00000134419	RPS15A	16	0.954663	1.09397	1.22109		ENSG00000131711	MAP1B	5	1.8602	0.843284	0.9759
ENSG00000230629	RPS23P8	X	0.861127	0.824034	0.911719		ENSG00000170540	ARL6IP1	16	1.07279	1.1785	1.1486		ENSG00000264099	MIR4803	5	1.58063	0.807098	0
ENSG00000229324	NUTF2P7	X	0.612066	0.626777	0.746341		ENSG00000157106	SMG1	16	1.58966	0.903767	1.03085		ENSG00000113048	MRPS27	5	1.06705	0.912804	1.17438
ENSG00000147164	SNX12	X	0.943412	0.948002	1.12488		ENSG00000167186	COQ7	16	1.46301	1.19892	1.34855		ENSG00000244748	RN7SL153P	5	1.46573	0.898701	1.38875
ENSG00000184481	FOXO4	X	1.2411	0.552196	1.16421		ENSG00000205730	ITPRIPL2	16	1.38572	0.701313	1.11107		ENSG00000049883	PTCD2	5	1.30299	1.10054	1.09186
ENSG00000184634	MED12	X	1.84345	0.909471	1.41147		ENSG00000006007	GDE1	16	1.00502	0.881338	1.09979		ENSG00000083312	TNPO1	5	1.23662	0.942553	0.904052
ENSG00000196338	NLGN3	X	1.29485	0.756516	1.27005		ENSG00000103540	CCP110	16	1.51904	0.908358	0.859333		ENSG00000263593	MIR4804	5	0.636158	0.128832	0.124682
ENSG00000083750	RRAGB	X	1.05019	1.13934	0.961809		ENSG00000103544	VPS35L	16	1.13692	1.14225	1.39241		ENSG00000242602	RPL35AP13	5	1.46653	1.01696	0.932767
ENSG00000125352	RNF113A	X	1.04902	1.12314	1.27534		ENSG00000276571	AC002550.2	16	1.08231	0.791124	1.11016		ENSG00000272081	AC008972.2	5	1.31047	0.689686	0.917809
ENSG00000147166	ITGB1BP2	X	1.15658	0.84826	0.91836		ENSG00000103550	KNOP1	16	0.831873	0.766178	0.998149		ENSG00000248930	CHP1P1	5	2.39777	0.938364	2.94437
ENSG00000147133	TAF1	X	1.34668	1.08093	1.25897		ENSG00000167191	GPRC5B	16	1.20154	0.926184	1.12436		ENSG00000272525	AC099522.2	5	1.12333	1.31434	1.12465
ENSG00000229601	AL590762.1	X	4.17134	1.65781	2.84682		ENSG00000066654	THUMPD1	16	1.09215	1.22071	1.05377		ENSG00000145741	BTF3	5	0.977311	1.03234	0.941792
ENSG00000213018	PABPN1P1	X	1.44701	0.900358	1.10868		ENSG00000200893	RNU6-944P	16	2.35654	1.15127	5.41659		ENSG00000255883	FUNDC2P1	5	1.8859	1.18583	1.13972
ENSG00000147162	OGT	X	1.14905	1.1492	1.16288		ENSG00000275908	AC004381.2	16	1.53865	0.323767	0.497863		ENSG00000164331	ANKRA2	5	1.3588	1.3438	1.50911
ENSG00000196933	RPS26P11	X	2.02565	0.591735	1.82328		ENSG00000188215	DCUN1D3	16	0.926272	0.845507	0.90975		ENSG00000164338	UTP15	5	1.12139	0.927815	0.837027
ENSG00000242732	RTL5	X	1.67814	0.715022	0.49242		ENSG00000102897	LYRM1	16	1.24872	1.09554	1.10164		ENSG00000171617	ENC1	5	0.673097	0.643402	0.714035
ENSG00000239577	RN7SL388P	X	3.49484	1.42913	1.9975		ENSG00000011638	TMEM159	16	0.765285	0.915403	1.15189		ENSG00000049860	HEXB	5	1.07324	1.13067	1.24519
ENSG00000186871	ERCC6L	X	0.767407	1.01905	0.899848		ENSG00000180747	SMG1P3	16	1.15266	0.878262	1.14121		ENSG00000164347	GFM2	5	1.04435	1.00822	1.00118
ENSG00000222810	RNU2-68P	X	3.20032	1.5874	0.0390888		ENSG00000265462	MIR3680-1	16	2.52498	0.514545	0.897582		ENSG00000207336	RNU6-658P	5	1.3927	1.09036	2.19077
ENSG00000204118	NAP1L6P	X	1.11259	1.38508	0.378575		ENSG00000197006	METTL9	16	1.05709	1.03031	1.17437		ENSG00000164346	NSA2	5	1.01886	1.37048	1.08289
ENSG00000186462	NAP1L2	X	0.957942	1.13193	0.98672		ENSG00000261596	AC005632.3	16	1.87401	1.24254	2.16872		ENSG00000198780	FAM169A	5	1.11916	0.781779	0.866007
ENSG00000230311	TOMM20P4	X	0.966498	1.1167	1.28586		ENSG00000207248	RNU6-1005P	16	2.45677	1.64759	1.11152		ENSG00000250071	AC093214.1	5	1.44966	0.578724	0.883278
ENSG00000131264	CDX4	X	1.67539	2.77094	2.22296		ENSG00000207042	RNU6-196P	16	3.36069	0.791527	0.419259		ENSG00000271714	AC010501.2	5	0.995342	0.574837	0.746669
ENSG00000204116	CHIC1	X	1.23836	1.28173	1.20515		ENSG00000248124	RRN3P1	16	1.91892	1.09753	1.08762		ENSG00000212363	AC010501.1	5	0.654384	0.249342	0.254661
ENSG00000230146	SEPHS1P4	X	0.873238	0.492388	0.622631		ENSG00000274460	AC092119.2	16	1.32344	1.49119	1.13437		ENSG00000176928	GCNT4	5	1.74779	0.573776	0.780632
ENSG00000228906	AL353804.1	X	1.98414	0.85726	0.822705		ENSG00000140740	UQCRC2	16	1.04484	1.12416	1.26529		ENSG00000113161	HMGCR	5	0.851483	0.975757	0.853729
ENSG00000203397	SHISA5P2	X	0.19091	1.11003	1.19474		ENSG00000103319	EEF2K	16	1.30761	0.749866	1.22174		ENSG00000113163	CERT1	5	1.34638	0.94976	1.1649
ENSG00000234969	AARSD1P1	X	0.332292	0.365861	0.56279		ENSG00000058600	POLR3E	16	1.1515	0.773501	0.976019		ENSG00000271815	AC008897.3	5	0.565721	0.868978	0.770178
ENSG00000223650	UHRF2P1	X	0.765279	0.747062	0.617788		ENSG00000140743	CDR2	16	1.02936	0.86007	1.16128		ENSG00000251724	RNU7-175P	5	1.0449	1.12758	2.09089
ENSG00000230986	DDX3P2	X	3.28792	0.917423	2.13379		ENSG00000237296	SMG1P1	16	1.19261	0.74009	0.89902		ENSG00000152359	POC5	5	1.89376	1.15703	1.30107
ENSG00000224430	MKRN5P	X	0.900016	0.826012	0.821103		ENSG00000277041	AC106788.1	16	0	0.409538	0		ENSG00000207333	RNU6-680P	5	0.77726	0.823585	0.183747
ENSG00000231549	ATP5MDP1	X	0.977679	1.00478	0.582617		ENSG00000103404	USP31	16	1.18663	0.868592	1.01187		ENSG00000254893	AC113404.3	5	1.19169	1.06659	0.49449
ENSG00000204113	BMP2KL	X	0.699607	0.887943	0.936983		ENSG00000212593	SNORA75	16	16.7421	6.84041	0		ENSG00000249014	HMGN2P4	5	0.423507	1.29397	0.993019
ENSG00000228492	RAB11FIP1P1	X	1.866	0.727669	0.738739		ENSG00000103365	GGA2	16	0.924716	1.02393	1.10136		ENSG00000251235	SNRPCP2	5	1.47672	1.1247	0.915303
ENSG00000271533	Z83843.1	X	1.91631	0.865302	0.694462		ENSG00000261528	CCNYL7	16	1.96898	1.1886	2.20221		ENSG00000145703	IQGAP2	5	1.30995	0.928541	1.10878
ENSG00000265727	RN7SL648P	X	1.57571	0.613453	0.643633		ENSG00000103356	EARS2	16	0.970949	0.889225	1.01175		ENSG00000250574	AC112173.1	5	1.11816	0.392671	0.65962
ENSG00000278421	AC004386.6	X	2.74368	1.04406	2.42833		ENSG00000260247	SUB1P4	16	0.43083	0.816971	1.52149		ENSG00000181104	F2R	5	1.06497	0.925612	1.06562
ENSG00000207820	MIR545	X	0.696513	0.485662	0.440059		ENSG00000103353	UBFD1	16	1.05551	0.871847	1.01237		ENSG00000164251	F2RL1	5	1.62763	1.00532	1.74054
ENSG00000199168	MIR374A	X	1.86757	0.877048	0.510902		ENSG00000260751	AC008870.2	16	1.01364	0.811522	1.39085		ENSG00000264391	RN7SL208P	5	5.70595	1.44415	4.46345
ENSG00000147100	SLC16A2	X	1.85251	1.20991	1.7186		ENSG00000004779	NDUFAB1	16	0.917941	0.907058	1.15796		ENSG00000164252	AGGF1	5	1.25636	1.05327	1.26988
ENSG00000131171	SH3BGRL	X	1.0486	1.28494	1.23488		ENSG00000083093	PALB2	16	1.23778	1.05972	1.0675		ENSG00000238961	SNORA47	5	1.23885	0.659807	0.820024
ENSG00000102384	CENPI	X	1.04714	0.870505	0.927031		ENSG00000166847	DCTN5	16	1.10437	0.909182	1.05759		ENSG00000164253	WDR41	5	1.25883	1.16709	1.36102
ENSG00000185515	BRCC3	X	1.04658	1.03719	0.874021		ENSG00000166851	PLK1	16	1.25614	0.900412	1.27308		ENSG00000244363	RPL7P23	5	0.869507	0.894559	1.00537
ENSG00000229939	AL589880.1	X	1.04626	0.639073	0.817216		ENSG00000278912	AC008870.5	16	3.05534	1.0627	3.00191		ENSG00000171530	TBCA	5	0.956961	0.890181	1.12692
ENSG00000165169	DYNLT3	X	1.0454	1.58869	1.25944		ENSG00000279756	AC012317.2	16	1.51612	1.09544	1.31764		ENSG00000213763	ACTBP2	5	1.22538	0.904811	1.24331
ENSG00000215105	TTC3P1	X	1.31345	1.13956	0.926659		ENSG00000166869	CHP2	16	1.75273	1.44855	1.19007		ENSG00000132842	AP3B1	5	1.0364	0.943	0.993561
ENSG00000186675	MAGEE2	X	1.62934	0.394884	0.0860472		ENSG00000122257	RBBP6	16	1.20344	0.905127	1.18494		ENSG00000085365	SCAMP1	5	1.15686	1.15094	1.08645
ENSG00000182916	TCEAL7	X	1.04525	1.08725	0.925074		ENSG00000090905	TNRC6A	16	1.21423	0.982699	1.10048		ENSG00000145685	LHFPL2	5	1.13571	0.816553	0.857086
ENSG00000226753	FOXN3P2	X	0.0819788	0.0819788	4.40574		ENSG00000271105	SCML2P2	16	1.26924	1.07563	2.60416		ENSG00000248909	HMGB1P21	5	0.89009	0.725997	0.699329
ENSG00000102390	PBDC1	X	0.970956	0.866032	1.12968		ENSG00000263326	AC133552.4	16	1.70276	1.39103	2.29995		ENSG00000206592	AC016559.1	5	5.46272	5.07141	4.89983
ENSG00000213684	LDHBP2	X	0.504647	1.07867	1.23301		ENSG00000275494	AC133552.5	16	1.14097	0.828896	1.32359		ENSG00000152409	JMY	5	1.73511	1.14569	1.37918
ENSG00000198934	MAGEE1	X	0.981048	0.884213	1.00111		ENSG00000205629	LCMT1	16	1.0136	1.01314	1.13614		ENSG00000213757	RPS3AP20	5	1.02105	1.04685	1.38389
ENSG00000239579	RN7SL325P	X	1.04483	0.148485	0.0108536		ENSG00000260034	LCMT1-AS2	16	1.48406	1.02208	1.32096		ENSG00000152413	HOMER1	5	1.17143	0.91897	1.01286
ENSG00000207995	MIR325	X	2.3231	0.485724	0.966337		ENSG00000155592	ZKSCAN2	16	1.24709	0.998745	1.13349		ENSG00000213755	AC093270.1	5	0.942433	1.04543	0.481613
ENSG00000085224	ATRX	X	1.34253	1.05791	1.2391		ENSG00000274925	ZKSCAN2-DT	16	1.1736	1.18714	1.42105		ENSG00000164329	TENT2	5	1.4594	1.119	1.12015
ENSG00000196972	SMIM10L2B	X	1.04288	1.11761	1.15946		ENSG00000230330	HMGN2P3	16	0.835735	0.854369	0.822063		ENSG00000177034	MTX3	5	1.35642	1.10147	1.27098
ENSG00000131174	COX7B	X	0.922904	1.16338	1.00291		ENSG00000155666	KDM8	16	1.0069	0.856957	1.10865		ENSG00000251050	RBX1P2	5	0.893772	1.05749	1.04208
ENSG00000183837	PNMA3	X	1.04272	0.885665	0.806014		ENSG00000169189	NSMCE1	16	1.33444	1.50475	1.43339		ENSG00000164300	SERINC5	5	1.11314	0.954241	1.30939
ENSG00000226784	PGAM4	X	0.949892	0.9423	1.31125		ENSG00000077238	IL4R	16	1.33383	0.684367	0.958609		ENSG00000248569	AC026410.3	5	1.40102	1.03028	1.15569
ENSG00000187325	TAF9B	X	1.21357	1.18693	0.971439		ENSG00000077235	GTF3C1	16	1.07524	0.791115	1.11511		ENSG00000220157	HNRNPA1P12	5	1.01268	1.13818	1.30545
ENSG00000147145	LPAR4	X	1.17814	1.00669	0.960739		ENSG00000169180	XPO6	16	1.05553	0.786111	0.990125		ENSG00000039319	ZFYVE16	5	1.21823	1.09205	1.11621
ENSG00000078596	ITM2A	X	1.13675	1.004	1.21433		ENSG00000260452	TPRKBP2	16	1.70366	0.882128	1.03278		ENSG00000189127	ANKRD34B	5	1.62605	1.11261	1.06096
ENSG00000225715	PSMA1P1	X	1.30313	0.386153	0.888744		ENSG00000200652	AC136611.1	16	1.96043	0.938721	0.511476		ENSG00000228716	DHFR	5	0.897494	1.04249	1.01178
ENSG00000073905	VDAC1P1	X	0.894512	0.981552	1.10911		ENSG00000200138	RNY1P10	16	1.24533	0.235856	0.548566		ENSG00000249655	AC008434.1	5	0.877062	1.04992	0.664994
ENSG00000234390	USP27X-AS1	X	1.04267	0.755014	0.839002		ENSG00000246465	AC138904.1	16	1.02759	1.05261	1.0285		ENSG00000248967	AC022493.2	5	2.64677	1.00594	1.50731
ENSG00000231875	AL359885.1	X	1.69262	0.902633	1.49823		ENSG00000188322	SBK1	16	1.55232	0.892812	1.11349		ENSG00000248794	AC026436.1	5	3.16701	0.85032	1.20946
ENSG00000196767	POU3F4	X	1.94639	2.39729	2.76039		ENSG00000205609	EIF3CL	16	0.992269	0.483276	0.664829		ENSG00000131732	ZCCHC9	5	1.06478	1.05615	1.05352
ENSG00000215102	TERF1P4	X	0.957955	1.17635	0.873549		ENSG00000176476	SGF29	16	1.22629	1.13217	1.36881		ENSG00000251495	PPIAP11	5	0.779686	0.72107	0.852992
ENSG00000072133	RPS6KA6	X	1.85306	1.05156	1.06368		ENSG00000184110	EIF3C	16	0.657459	0.240607	1.03394		ENSG00000248192	ATG10-AS1	5	1.59283	0.971238	1.65009
ENSG00000233484	AL450471.1	X	0.28344	0.00762847	1.47794		ENSG00000260796	AC145285.3	16	1.22635	0.656906	0.901456		ENSG00000265684	RN7SL378P	5	1.51103	0.888567	1.06966
ENSG00000147180	ZNF711	X	2.32089	1.25687	1.21723		ENSG00000275807	AC145285.6	16	1.13951	1.00593	1.07506		ENSG00000251374	AC010598.1	5	1.2331	1.01962	0.676862
ENSG00000188419	CHM	X	1.70447	0.730337	0.789706		ENSG00000168488	ATXN2L	16	2.83364	0.880435	1.07018		ENSG00000186468	RPS23	5	0.97392	1.10896	1.01365
ENSG00000199051	MIR361	X	0.00732375	0.00732375	1.0422		ENSG00000178952	TUFM	16	1.02229	0.875936	1.2357		ENSG00000248393	AC026782.1	5	2.43701	1.78365	2.0726
ENSG00000199567	Y_RNA	X	1.8733	0.391233	0.760839		ENSG00000178188	SH2B1	16	1.1123	0.956649	1.16646		ENSG00000248870	AC026782.2	5	1.6692	1.1221	1.84641
ENSG00000215093	EEF1A1P29	X	1.82538	0.779457	1.1337		ENSG00000260442	ATP2A1-AS1	16	0.80331	0.872619	0.979849		ENSG00000240411	RPL5P16	5	3.28525	3.11812	7.31863
ENSG00000223772	GEMIN8P3	X	1.43084	0.286027	1.34268		ENSG00000177548	RABEP2	16	1.19235	0.824265	1.19237		ENSG00000248105	AC008885.1	5	1.12896	2.12948	0.717222
ENSG00000277717	U6	X	1.50646	0.0184281	3.32273		ENSG00000176953	NFATC2IP	16	1.23104	0.763992	1.15941		ENSG00000283359	MIR3977	5	0.808154	2.33435	3.48823
ENSG00000231478	FCF1P9	X	0.0621239	0.0621239	0.0621239		ENSG00000260853	AC109460.2	16	1.03898	0.872826	1.34998		ENSG00000271862	AC104118.1	5	0.772506	0.785586	0.941062
ENSG00000271290	COPS8P1	X	2.2943	0.0444522	1.01275		ENSG00000279583	AC009086.2	16	1.50318	0.943121	1.21031		ENSG00000174695	TMEM167A	5	1.13072	0.941815	0.939484
ENSG00000237506	RPSAP15	X	1.54781	3.25235	0.366908		ENSG00000266758	MIR3680-2	16	2.54519	0.621719	0.601694		ENSG00000238835	SCARNA18	5	0.990324	0.731268	1.08216
ENSG00000227581	STAU2P1	X	1.14083	1.34102	1.08919		ENSG00000260727	SLC7A5P1	16	1.16239	0.633026	0.911054		ENSG00000251552	COQ10BP2	5	1.43975	1.26498	2.35252
ENSG00000274022	AL121873.1	X	0.930964	0.104002	2.00916		ENSG00000103485	QPRT	16	0.976769	1.06972	1.397		ENSG00000038427	VCAN	5	1.83473	1.08002	1.04158
ENSG00000227434	RNF19BPX	X	2.55526	1.32509	0.0714418		ENSG00000222375	RN7SKP127	16	2.57313	0.809504	1.22521		ENSG00000252861	RNU6-448P	5	4.9492	4.0284	0.585005
ENSG00000229667	UBE2V1P9	X	0.186063	1.95592	0.186063		ENSG00000185905	C16orf54	16	2.64541	1.15418	1.62704		ENSG00000249842	AC010486.3	5	1.24498	26.8998	4.16917
ENSG00000174740	PABPC5	X	1.46596	1.51021	0.855238		ENSG00000260719	AC009133.3	16	2.05984	1.25473	1.58091		ENSG00000243859	RPL5P17	5	1.59446	8.63117	3.01525
ENSG00000222440	RNU2-26P	X	2.06738	2.2114	4.42762		ENSG00000079616	KIF22	16	0.998098	0.975807	1.25252		ENSG00000127184	COX7C	5	0.998691	1.00971	1.25619
ENSG00000234702	VDAC1P3	X	1.22112	1.89642	0.61342		ENSG00000103495	MAZ	16	1.05819	0.897282	1.2033		ENSG00000242477	AC091429.1	5	1.92435	0.563205	1.29457
ENSG00000229132	EIF4A1P10	X	0.92053	1.01099	1.06366		ENSG00000167371	PRRT2	16	1.07742	1.09002	1.01564		ENSG00000145715	RASA1	5	1.24066	1.00942	1.17172
ENSG00000215089	KRT18P11	X	1.2789	1.53488	0.915841		ENSG00000280789	PAGR1	16	0.945898	0.916105	1.13347		ENSG00000241243	RN7SL629P	5	1.4418	0.330955	1.10151
ENSG00000230543	SNX3P1X	X	0.738905	1.20467	1.41112		ENSG00000103502	CDIPT	16	1.00073	0.814024	1.1489		ENSG00000207452	RNU6-606P	5	2.16252	0.410999	2.39517
ENSG00000225912	RPL26P36	X	1.35718	1.69185	3.81021		ENSG00000174938	SEZ6L2	16	1.28147	0.85608	1.48093		ENSG00000134480	CCNH	5	1.19349	1.13267	1.0875
ENSG00000234322	ST13P18	X	0.969492	0.80302	1.38303		ENSG00000279789	AC120114.3	16	1.11929	0.904684	0.736956		ENSG00000164180	TMEM161B	5	1.44889	1.15076	1.19865
ENSG00000232293	PAICSP7	X	1.63498	0.675926	0.921119		ENSG00000247735	AC120114.1	16	1.28503	1.00214	1.71506		ENSG00000207129	RNA5SP187	5	1.50935	0.676972	2.19136
ENSG00000231001	CCNB1IP1P3	X	1.80365	1.00121	1.20926		ENSG00000149932	TMEM219	16	0.937082	1.06459	1.28518		ENSG00000264342	MIR3660	5	7.24583	2.5559	2.49783
ENSG00000207426	Y_RNA	X	0.633268	0.452085	0.700988		ENSG00000149930	TAOK2	16	0.833385	0.810049	1.13186		ENSG00000153140	CETN3	5	1.24219	1.40037	1.36998
ENSG00000204086	RPA4	X	1.67768	1.03125	0.812735		ENSG00000149929	HIRIP3	16	1.0652	0.955309	1.28822		ENSG00000255647	AC093510.1	5	1.10582	0.925804	1.05031
ENSG00000265260	RN7SL74P	X	2.68529	0.668409	0.593038		ENSG00000169592	INO80E	16	1.0995	0.977614	1.20846		ENSG00000176055	MBLAC2	5	1.55487	1.0816	0.966301
ENSG00000230592	RPSAP8	X	0.789973	0.461318	1.86712		ENSG00000149927	DOC2A	16	1.2749	0.874306	1.45275		ENSG00000113356	POLR3G	5	0.908814	1.00463	0.657141
ENSG00000101811	CSTF2	X	1.1631	0.946882	0.951417		ENSG00000149925	ALDOA	16	1.25544	1.32861	1.53621		ENSG00000176018	LYSMD3	5	1.32633	1.09939	1.14025
ENSG00000202231	Z95327.1	X	2.1936	1.19986	1.84505		ENSG00000149923	PPP4C	16	0.904465	0.863034	1.10079		ENSG00000164199	ADGRV1	5	1.04388	0.87447	0.84189
ENSG00000279601	AC005052.1	X	1.04137	1.13157	2.63202		ENSG00000090238	YPEL3	16	1.27441	1.18399	1.53414		ENSG00000249514	TMEM251P1	5	1.78526	0.790545	0.399759
ENSG00000126950	TMEM35A	X	1.2214	1.14927	1.41127		ENSG00000102882	MAPK3	16	1.22294	1.03134	1.03189		ENSG00000113369	ARRDC3	5	3.07584	2.24422	2.47029
ENSG00000227329	AL139396.1	X	1.04085	1.00688	0.514783		ENSG00000102879	CORO1A	16	0.951333	0.628275	1.12165		ENSG00000249353	NPM1P27	5	1.03457	1.11926	1.19437
ENSG00000102385	DRP2	X	1.14932	1.22911	1.03761		ENSG00000169627	BOLA2B	16	0.57277	0.288512	15.642		ENSG00000133302	SLF1	5	1.04458	1.01875	1.03112
ENSG00000126953	TIMM8A	X	0.858346	0.737676	0.754313		ENSG00000169217	CD2BP2	16	0.817932	0.82526	0.920241		ENSG00000198677	TTC37	5	1.26753	1.08875	1.09498
ENSG00000241343	RPL36A	X	0.909358	0.974652	0.986963		ENSG00000260219	CD2BP2-DT	16	1.01157	0.686122	1.37215		ENSG00000212259	RNU6-308P	5	2.06776	0.904362	1.2646
ENSG00000102393	GLA	X	0.947733	0.803901	1.05538		ENSG00000169221	TBC1D10B	16	1.17617	0.744896	1.12376		ENSG00000164291	ARSK	5	1.051	0.812314	1.145
ENSG00000126945	HNRNPH2	X	0.885511	1.11958	0.984941		ENSG00000180035	ZNF48	16	1.00547	0.832696	0.903478		ENSG00000251000	GGCTP1	5	0.697292	1.29619	3.08762
ENSG00000196440	ARMCX4	X	1.50946	1.1613	1.18295		ENSG00000199787	SNORA80C	16	0.722308	0.592848	1.02366		ENSG00000118985	ELL2	5	1.5868	1.23381	1.56532
ENSG00000126947	ARMCX1	X	0.885412	1.00063	1.06281		ENSG00000179958	DCTPP1	16	0.793981	0.765479	0.785712		ENSG00000207578	MIR583	5	#DIV/0!	#DIV/0!	#DIV/0!
ENSG00000198960	ARMCX6	X	1.10804	1.0174	1.22696		ENSG00000179918	SEPHS2	16	1.10356	0.750331	0.812468		ENSG00000164307	ERAP1	5	1.71866	1.82934	1.25821
ENSG00000102401	ARMCX3	X	1.17157	1.12759	1.1886		ENSG00000169957	ZNF768	16	1.09309	0.830583	1.11496		ENSG00000248734	AC008906.1	5	3.0011	2.54762	1.91378
ENSG00000261101	AC234775.2	X	0.952283	0.42402	1.18704		ENSG00000278922	AC002310.5	16	1.13556	0.781989	1.12686		ENSG00000058729	RIOK2	5	1.45483	1.05617	1.01442
ENSG00000196998	WDR45	X	1.03961	0.839745	1.16269		ENSG00000169955	ZNF747	16	1.12366	0.964595	1.16457		ENSG00000206698	RNU1-73P	5	0.945725	1.60051	0.607345
ENSG00000286000	AC234775.3	X	2.16197	1.96283	3.20844		ENSG00000235560	AC002310.1	16	0.929543	0.886074	1.25667		ENSG00000238000	PSME2P1	5	0.690509	0.452069	1.34993
ENSG00000184867	ARMCX2	X	0.985542	0.971649	1.02573		ENSG00000260494	AC002310.3	16	1.18782	1.27562	0.856696		ENSG00000250830	MRPS35P2	5	0	0.656366	5.03148
ENSG00000178146	GK4P	X	1.22189	0.828644	1.25684		ENSG00000169951	ZNF764	16	0.990774	0.922623	1.06395		ENSG00000249990	MTCO2P24	5	7.83951	0.873329	5.32917
ENSG00000166432	ZMAT1	X	2.88191	1.85324	1.657		ENSG00000229809	ZNF688	16	1.43802	1.1449	1.41193		ENSG00000251102	CTBP2P4	5	1.03005	0.761842	1.22132
ENSG00000094631	HDAC6	X	1.03904	0.832624	1.1806		ENSG00000197162	ZNF785	16	1.1983	0.969431	1.56072		ENSG00000174136	RGMB	5	2.17036	0.835668	1.7674
ENSG00000204071	TCEAL6	X	2.42396	3.04665	3.16772		ENSG00000261588	AC093249.4	16	1.11776	0.821335	1.52378		ENSG00000246763	RGMB-AS1	5	2.89062	0.705496	1.7807
ENSG00000184515	BEX5	X	1.37296	1.52374	1.64011		ENSG00000156853	ZNF689	16	1.22777	0.904324	1.13214		ENSG00000153922	CHD1	5	1.18219	1.01083	1.01624
ENSG00000158164	TMSB15A	X	0.873041	1.41716	1.04306		ENSG00000156858	PRR14	16	1.1232	0.875423	1.35231		ENSG00000222610	RNU6-402P	5	0.626197	0.896923	1.40236
ENSG00000125962	ARMCX5	X	1.11926	1.26098	1.29906		ENSG00000156860	FBRS	16	1.3776	1.01886	1.40947		ENSG00000200351	Y_RNA	5	1.63311	0.715727	1.59323
ENSG00000227211	H3P45	X	1.70787	2.64999	2.6241		ENSG00000261840	AC093249.6	16	0.866471	1.05934	0.929894		ENSG00000247402	AC099487.1	5	1.00873	0.88378	0.928135
ENSG00000198932	GPRASP1	X	1.5118	1.11127	1.48004		ENSG00000222287	RNU6-1043P	16	0.324955	0.201016	1.12682		ENSG00000145730	PAM	5	0.9735	1.03743	1.20185
ENSG00000158301	GPRASP2	X	1.2672	1.09735	1.60172		ENSG00000206755	SNORA30	16	1.59231	0.554653	0.872598		ENSG00000145723	GIN1	5	1.91261	1.43397	1.50554
ENSG00000232282	MTND1P32	X	2.1212	1.1136	0.792691		ENSG00000156873	PHKG2	16	1.05397	0.959541	1.00656		ENSG00000145725	PPIP5K2	5	1.30828	1.05349	1.37755
ENSG00000133169	BEX1	X	0.964845	0.877034	0.923713		ENSG00000103549	RNF40	16	0.904531	0.801975	0.991449		ENSG00000181751	MACIR	5	1.02783	1.02802	0.947557
ENSG00000102409	BEX4	X	1.23369	1.11289	1.21879		ENSG00000102870	ZNF629	16	0.924139	0.84335	0.900409		ENSG00000112874	NUDT12	5	1.28996	1.2085	1.56014
ENSG00000235916	MRPS18CP7	X	1.03895	0.740809	0.537729		ENSG00000260852	FBXL19-AS1	16	1.12261	0.523919	0.977191		ENSG00000250273	PSMC1P5	5	1.1272	0.819823	1.04713
ENSG00000204065	TCEAL5	X	1.40139	0.983475	0.0524186		ENSG00000099364	FBXL19	16	0.842811	0.806622	0.987482		ENSG00000244245	AC133134.1	5	1.2426	1.0134	1.58157
ENSG00000133134	BEX2	X	1.34336	0.708813	0.925235		ENSG00000175938	ORAI3	16	1.51339	0.975012	1.26018		ENSG00000272523	LINC01023	5	1.53717	1.54859	1.49403
ENSG00000147140	NONO	X	1.03769	0.930963	1.11573		ENSG00000275263	AC135048.3	16	0.880372	0.673416	1.05691		ENSG00000176857	GJA1P1	5	2.04212	1.26539	1.38042
ENSG00000185222	TCEAL9	X	1.18517	0.859544	0.895715		ENSG00000099381	SETD1A	16	2.01338	1.00602	1.13685		ENSG00000198961	PJA2	5	1.20337	1.16793	1.45903
ENSG00000166681	BEX3	X	1.23402	0.730597	0.800837		ENSG00000099377	HSD3B7	16	0.785186	0.836702	0.961564		ENSG00000271849	MAN2A1-DT	5	0.956391	1.25325	1.34483
ENSG00000133142	TCEAL4	X	1.38701	0.987557	1.07752		ENSG00000103496	STX4	16	1.10061	0.778995	0.9912		ENSG00000112893	MAN2A1	5	1.13927	1.04628	1.19322
ENSG00000279894	Z73965.1	X	3.64061	0.988548	1.00299		ENSG00000167394	ZNF668	16	0.94691	0.794684	0.991867		ENSG00000202512	RN7SKP230	5	1.16308	0.989988	0.861581
ENSG00000196507	TCEAL3	X	1.31483	0.65829	0.897508		ENSG00000167395	ZNF646	16	0.984922	0.809266	1.21353		ENSG00000249068	AC008417.1	5	1.49603	0.484563	1.60684
ENSG00000224031	TCEAL3-AS1	X	1.47255	1.84198	0.147143		ENSG00000167397	VKORC1	16	0.79577	1.18356	1.39569		ENSG00000221436	MIR548F3	5	1.79672	0	0.372354
ENSG00000172465	TCEAL1	X	1.54645	1.17835	1.03559		ENSG00000103507	BCKDK	16	0.99159	1.03374	1.20431		ENSG00000164209	SLC25A46	5	1.41261	1.03442	0.993311
ENSG00000123562	MORF4L2	X	1.59805	1.11846	1.02275		ENSG00000103510	KAT8	16	1.01986	0.953336	1.18543		ENSG00000134987	WDR36	5	1.10369	1.00868	0.963159
ENSG00000231154	MORF4L2-AS1	X	2.1985	1.0825	1.17066		ENSG00000262766	AC135050.5	16	1.01874	0.911841	0.74837		ENSG00000214784	RPS3AP21	5	0.909023	0.942053	1.34256
ENSG00000123560	PLP1	X	1.82491	1.06154	1.15174		ENSG00000278133	AC135050.6	16	1.09224	0.811368	0.943876		ENSG00000164211	STARD4	5	1.04593	1.02979	0.906501
ENSG00000123570	RAB9B	X	1.17752	0.906866	0.574937		ENSG00000052344	PRSS8	16	1.36397	1.01953	1.19597		ENSG00000134986	NREP	5	0.987459	1.0141	0.980626
ENSG00000231787	H2BP9	X	1.25894	0.00722766	0.410269		ENSG00000089280	FUS	16	1.28511	0.861605	0.945269		ENSG00000253057	RN7SKP57	5	1.30978	0.21905	0.83703
ENSG00000276298	AC234782.1	X	1.55004	0.840223	0.853748		ENSG00000260060	AC009088.1	16	1.32057	1.11095	1.30845		ENSG00000224032	EPB41L4A-AS1	5	1.34314	1.01419	1.3206
ENSG00000234345	ELF2P1	X	1.54289	0.469254	0.516193		ENSG00000103490	PYCARD	16	1.01156	0.978319	0.948892		ENSG00000238363	SNORA13	5	0.824656	0.968693	0.730347
ENSG00000230312	SLC25A53P1	X	1.55092	0.286407	0.323498		ENSG00000169900	PYDC1	16	1.18528	2.24184	1.53791		ENSG00000278921	EPB41L4A-DT	5	1.33268	0.671306	1.19579
ENSG00000235946	H2BW3P	X	1.16012	0.592571	0.447297		ENSG00000260267	AC026471.1	16	1.03855	0.967552	1.11657		ENSG00000134982	APC	5	1.32131	1.00386	1.05945
ENSG00000166707	ZCCHC18	X	1.54544	0.919865	0.926476		ENSG00000140691	ARMC5	16	1.04246	0.904027	1.29505		ENSG00000250045	CBX3P3	5	2.12332	1.12445	3.03027
ENSG00000123575	FAM199X	X	1.70718	0.761976	0.756479		ENSG00000140682	TGFB1I1	16	1.10491	0.569618	1.08697		ENSG00000212370	RNU6-482P	5	2.25585	0.797878	0.463814
ENSG00000157502	PWWP3B	X	3.79086	2.69051	1.97755		ENSG00000140688	RUSF1	16	1.21594	0.931658	1.56829		ENSG00000153037	SRP19	5	1.36278	0.954098	0.87573
ENSG00000147231	RADX	X	1.78181	1.27202	0.741395		ENSG00000260625	AC026471.2	16	1.11637	1.20493	1.93651		ENSG00000129625	REEP5	5	1.21705	0.883678	1.2345
ENSG00000263515	MIR548AN	X	2.80153	0.0332756	0.0332756		ENSG00000169877	AHSP	16	0.405871	0.236529	0.416369		ENSG00000249947	XBP1P1	5	2.76874	1.37761	0.988221
ENSG00000213569	GTF3C6P2	X	0.564967	0.896756	0.88738		ENSG00000261614	YBX3P1	16	1.19315	0.631975	0.916423		ENSG00000172795	DCP2	5	1.21621	0.992591	1.14256
ENSG00000130119	GNL3L	X	1.03691	0.867547	0.993187		ENSG00000131797	CLUHP3	16	1.44944	1.02163	1.37776		ENSG00000047188	YTHDC2	5	1.20467	0.846807	0.869993
ENSG00000204053	MYCLP1	X	3.92774	3.12384	2.61444		ENSG00000276867	AC074050.4	16	1.14152	1.26545	1.07438		ENSG00000152503	TRIM36	5	1.25744	0.99129	1.16385
ENSG00000215007	DNAJA1P3	X	1.14312	0.5934	1.4698		ENSG00000197302	ZNF720	16	1.3518	0.949852	0.979209		ENSG00000164219	PGGT1B	5	1.25469	1.1348	1.00678
ENSG00000147224	PRPS1	X	1.30144	0.707922	0.761857		ENSG00000185947	ZNF267	16	1.2827	1.0418	1.11558		ENSG00000271797	AC008494.3	5	2.4552	2.14131	3.14462
ENSG00000225728	TMEM230P1	X	2.30819	1.1314	2.19711		ENSG00000259950	AC034105.3	16	0.959905	0.940505	1.11425		ENSG00000164221	CCDC112	5	1.29015	1.09092	0.940288
ENSG00000277883	NLRP3P1	X	3.00368	1.36688	2.15507		ENSG00000279800	BCLAF1P2	16	0.913679	0.964199	0.821918		ENSG00000250197	HMGN1P15	5	1.25129	1.70137	1.0592
ENSG00000170925	TEX13B	X	1.6042	0.434345	0.743492		ENSG00000261461	UBE2MP1	16	1.21421	0.900274	1.01214		ENSG00000145780	FEM1C	5	1.09925	0.987697	0.947002
ENSG00000101843	PSMD10	X	1.43909	0.92593	0.855963		ENSG00000171241	SHCBP1	16	1.12919	0.95653	1.18832		ENSG00000134970	TMED7	5	1.21772	1.10658	1.1159
ENSG00000189372	AL034369.1	X	0.78762	0.418484	0.567386		ENSG00000261512	AC092368.3	16	1.00355	0.739707	0.892826		ENSG00000129596	CDO1	5	1.03862	1.00108	1.26036
ENSG00000188153	COL4A5	X	1.75757	0.889063	0.889106		ENSG00000259856	RAB43P1	16	1.31738	0.954977	0.922434		ENSG00000145782	ATG12	5	1.16955	1.01396	1.1355
ENSG00000207146	Y_RNA	X	2.04471	0.817773	0.998911		ENSG00000069329	VPS35	16	1.06006	1.03736	1.0493		ENSG00000177879	AP3S1	5	1.02587	1.10199	1.16264
ENSG00000261409	AL035425.3	X	2.19391	1.32481	1.40445		ENSG00000280376	AC012186.3	16	1.285	0.578744	0.979667		ENSG00000185641	AC034236.1	5	0.986948	1.08632	1.49224
ENSG00000280322	AL035425.4	X	2.33417	1.27606	1.45536		ENSG00000091651	ORC6	16	1.10827	0.839772	1.03573		ENSG00000271918	AC034236.2	5	1.02836	1.1422	1.23438
ENSG00000133124	IRS4	X	1.4612	1.21897	1.29669		ENSG00000260782	AC007225.1	16	1.12123	1.2392	1.13726		ENSG00000212457	RNU6-644P	5	0.94789	0.828764	0.423314
ENSG00000237863	AL035425.1	X	1.65018	0.968145	1.3806		ENSG00000155330	C16orf87	16	1.36963	1.10188	1.14533		ENSG00000232916	HMGN2P27	5	1.76688	0.617939	0.727731
ENSG00000101888	NXT2	X	1.66992	1.0569	0.985847		ENSG00000166123	GPT2	16	1.90652	0.695557	1.07804		ENSG00000092421	SEMA6A	5	1.43629	0.940822	1.37
ENSG00000176076	KCNE5	X	1.76912	0.805685	0.793769		ENSG00000069345	DNAJA2	16	0.96193	1.09013	1.13212		ENSG00000239528	RPS14P8	5	1.47883	0.789419	1.44506
ENSG00000068366	ACSL4	X	1.28968	0.8168	0.755582		ENSG00000279509	AC007494.3	16	2.41269	1.08753	1.20649		ENSG00000197744	PTMAP2	5	0.772987	1.00298	1.01332
ENSG00000157600	TMEM164	X	1.5488	0.729922	0.862844		ENSG00000260012	AC007494.1	16	1.69896	1.08066	2.0474		ENSG00000283498	MIR1244-2	5	0.987506	1.08185	1.15485
ENSG00000208013	MIR652	X	1.77211	1.17729	0.912733		ENSG00000222767	Y_RNA	16	2.78338	0.5886	0.608834		ENSG00000172869	DMXL1	5	1.29463	1.12717	0.974446
ENSG00000265584	MIR3978	X	0.655003	0.397944	0.925559		ENSG00000259918	NDUFA5P11	16	0.741306	0.840485	1.01701		ENSG00000248979	LAMTOR3P2	5	1.87453	0.68623	1.29557
ENSG00000101935	AMMECR1	X	1.32321	0.75836	0.623335		ENSG00000102910	LONP2	16	1.11901	1.07689	1.24093		ENSG00000206786	RNU6-701P	5	1.93516	0.765331	0.202134
ENSG00000208883	SNORD96B	X	2.29147	0.00202032	0.00202032		ENSG00000240793	UBA52P8	16	1.31937	0.928364	1.1382		ENSG00000264536	MIR5706	5	1.84572	0.914499	1.57456
ENSG00000131828	PDHA1	X	1.0365	0.918661	1.10019		ENSG00000280067	AC023818.1	16	1.53469	0.98571	1.28176		ENSG00000133835	HSD17B4	5	0.999839	1.10336	1.07121
ENSG00000077264	PAK3	X	1.70897	0.891431	0.858408		ENSG00000102921	N4BP1	16	1.30723	0.906368	1.07316		ENSG00000222609	RNU4-69P	5	3.34472	0.881966	0.948956
ENSG00000077274	CAPN6	X	2.2933	1.58738	1.31782		ENSG00000243609	RPS2P44	16	1.39778	0.750961	1.19669		ENSG00000151304	SRFBP1	5	1.2519	0.967907	0.878891
ENSG00000077279	DCX	X	2.49538	1.20889	0.972617		ENSG00000260033	AC023813.2	16	1.31181	1.16565	1.05126		ENSG00000205302	SNX2	5	1.0871	1.1203	1.19605
ENSG00000147400	CETN2	X	1.03584	1.09175	1.07337		ENSG00000102924	CBLN1	16	0.818031	0.618784	0.872177		ENSG00000263432	RN7SL689P	5	1.86393	1.88846	3.9288
ENSG00000147065	MSN	X	1.03512	0.964082	1.14982		ENSG00000260089	ADAM3B	16	4.25498	1.0227	1.7972		ENSG00000168938	PPIC	5	1.33222	0.878327	1.25719
ENSG00000235961	PNMA6A	X	1.03318	0.821227	0.967876		ENSG00000275155	AC027348.1	16	0.848873	0.879027	0.723681		ENSG00000168944	CEP120	5	1.90532	1.06006	1.12931
ENSG00000126016	AMOT	X	1.3831	0.992912	0.829444		ENSG00000205423	CNEP1R1	16	1.22049	1.05494	1.19768		ENSG00000250539	KRT8P33	5	1.83529	0.685172	0.738916
ENSG00000235329	AL031183.1	X	4.446	1.30724	1.14117		ENSG00000155393	HEATR3	16	1.24055	0.878868	1.00708		ENSG00000151292	CSNK1G3	5	1.36557	0.997278	1.18291
ENSG00000220541	PPIHP2	X	1.2959	0.645942	0.153495		ENSG00000279356	AC007610.4	16	1.23062	1.08968	1.48359		ENSG00000168916	ZNF608	5	1.11179	0.953728	1.32477
ENSG00000270524	QTRT1P1	X	1.83333	1.00819	0.769946		ENSG00000121274	TENT4B	16	1.16668	0.901051	1.05812		ENSG00000249112	AC112196.1	5	2.53057	1.08264	1.5298
ENSG00000201674	U3	X	1.65071	0.987796	0.598274		ENSG00000166164	BRD7	16	1.02718	1.00998	1.19371		ENSG00000251456	AC113398.2	5	2.2527	0.885226	1.57772
ENSG00000207220	RNU1-57P	X	1.52113	0.587207	0.762871		ENSG00000083799	CYLD	16	1.33921	0.789137	1.04392		ENSG00000164904	ALDH7A1	5	1.03162	0.900883	1.32884
ENSG00000240327	RN7SL93P	X	1.58252	0.827358	0.981509		ENSG00000103449	SALL1	16	1.73326	1.3351	1.57036		ENSG00000202082	RNU6-290P	5	1.69964	0.462869	1.80185
ENSG00000230502	AL953862.1	X	1.73463	0.879058	0.434107		ENSG00000261238	AC009166.1	16	2.2868	1.47426	1.93409		ENSG00000164902	PHAX	5	1.08721	0.877377	0.946441
ENSG00000271686	TNPO3P1	X	2.41184	0.552932	0.506421		ENSG00000234337	AC026462.1	16	1.57236	0.897196	1.01029		ENSG00000230929	AC099513.1	5	1.64638	0.643991	1.68428
ENSG00000226547	SSU72P1	X	1.5319	0.596725	0.187129		ENSG00000177200	CHD9	16	1.67379	1.25074	1.02784		ENSG00000113368	LMNB1	5	1.1612	0.915957	1.22321
ENSG00000224664	RPL36AP53	X	0.454766	0.269639	1.31451		ENSG00000280227	AC079416.4	16	1.88631	0.751872	0.904645		ENSG00000145794	MEGF10	5	1.91734	1.51041	1.27905
ENSG00000222321	MIR1912	X	1.20006	1.0351	0.204894		ENSG00000261056	AC079416.2	16	1.68211	0.847244	1.30341		ENSG00000249577	AC010424.1	5	0.968132	0.757134	0.840876
ENSG00000276158	MIR1264	X	2.70971	1.93383	0.509327		ENSG00000279589	AC079416.3	16	1.24726	1.00142	0.788337		ENSG00000164244	PRRC1	5	1.06699	1.02422	1.11712
ENSG00000221710	MIR1298	X	3.90581	2.91707	0.0171833		ENSG00000103479	RBL2	16	1.10862	1.19558	1.56266		ENSG00000064651	SLC12A2	5	1.12933	0.972037	0.90247
ENSG00000199001	MIR448	X	0.775906	1.1398	0.275699		ENSG00000252569	RNU6-1153P	16	1.18762	0.35545	0.572503		ENSG00000066583	ISOC1	5	0.882242	0.948938	0.842899
ENSG00000270413	AL355812.1	X	2.8971	2.29552	0.340107		ENSG00000279722	AC007342.7	16	2.46462	1.03934	1.06374		ENSG00000169567	HINT1	5	1.05099	1.00022	0.999471
ENSG00000130224	LRCH2	X	2.06508	1.30107	0.706664		ENSG00000166971	AKTIP	16	1.53527	1.03904	1.02985		ENSG00000186687	LYRM7	5	1.32102	1.0241	1.05101
ENSG00000271907	SNORA35B	X	4.82919	0.771737	0.74688		ENSG00000275191	AC007497.1	16	1.1722	0.573226	0.723		ENSG00000158985	CDC42SE2	5	1.19396	1.07094	1.12227
ENSG00000252441	AL589842.1	X	4.69171	0.819336	0.015089		ENSG00000280392	AC007496.3	16	1.33574	0.972639	1.01069		ENSG00000275939	AC008497.1	5	3.45484	1.74477	3.13646
ENSG00000234785	EEF1GP5	X	3.77371	2.11503	2.43336		ENSG00000260194	AC007496.1	16	1.90884	0.639084	1.7132		ENSG00000279584	AC005593.1	5	1.22278	3.3152	2.15149
ENSG00000071889	FAM3A	X	1.03068	1.15234	1.13509		ENSG00000177508	IRX3	16	1.30807	1.08632	1.25667		ENSG00000235775	AC063976.4	5	4.58306	0.932125	0
ENSG00000125356	NDUFA1	X	1.03037	1.16583	1.18227		ENSG00000265281	MIR3935	16	7.27257	1.58451	1.61599		ENSG00000131435	PDLIM4	5	0.913793	0.830445	1.24493
ENSG00000213526	SETP8	X	1.35896	0.152162	0.620325		ENSG00000159461	AMFR	16	1.34533	0.851901	1.28761		ENSG00000263597	MIR3936	5	1.52065	1.86389	2.16974
ENSG00000279587	AC006963.1	X	1.22019	1.10368	1.18044		ENSG00000167005	NUDT21	16	1.07781	1.08246	0.994273		ENSG00000125347	IRF1	5	0.908364	0.682525	1.2583
ENSG00000003096	KLHL13	X	1.59133	1.11809	1.07221		ENSG00000087263	OGFOD1	16	0.963531	0.899516	0.899698		ENSG00000131437	KIF3A	5	1.47485	0.925464	1.0935
ENSG00000200291	Y_RNA	X	0.00990198	0.804118	0.00990198		ENSG00000274031	AC092140.2	16	1.40528	0.541354	0.592936		ENSG00000164402	SEPTIN8	5	1.08797	0.851473	1.16498
ENSG00000131725	WDR44	X	2.20004	1.22678	1.07207		ENSG00000125124	BBS2	16	1.12674	1.21105	1.19383		ENSG00000164403	SHROOM1	5	1.1914	0.775694	1.36689
ENSG00000221463	MIR1277	X	0.715136	0.753147	1.02295		ENSG00000125148	MT2A	16	4.11184	1.36286	1.89178		ENSG00000164405	UQCRQ	5	0.889202	0.894812	1.00814
ENSG00000206862	Y_RNA	X	0.0132348	0.0132348	0.0132348		ENSG00000169715	MT1E	16	13.0885	1.60937	2.63337		ENSG00000164406	LEAP2	5	1.52305	0.934445	1.0669
ENSG00000131724	IL13RA1	X	2.17718	0.92422	1.25078		ENSG00000198417	MT1F	16	4.94392	0.893737	4.14436		ENSG00000072364	AFF4	5	1.41879	1.089	1.03972
ENSG00000174460	ZCCHC12	X	2.14268	1.26598	1.78618		ENSG00000125144	MT1G	16	8.22917	0.913608	6.40103		ENSG00000202417	Y_RNA	5	1.16249	0.324611	1.20719
ENSG00000101856	PGRMC1	X	1.13596	1.05048	1.04307		ENSG00000205358	MT1H	16	8.48864	1.09746	3.9175		ENSG00000225364	ATP6V0E1P1	5	2.84951	0.629236	0.516597
ENSG00000224281	SLC25A5-AS1	X	1.29857	1.155	1.17882		ENSG00000187193	MT1X	16	3.19562	0.781798	1.90474		ENSG00000272023	AC010240.3	5	1.29722	1.72403	1.67026
ENSG00000005022	SLC25A5	X	0.999274	1.01596	1.24758		ENSG00000102900	NUP93	16	0.960168	0.865377	1.16037		ENSG00000155329	ZCCHC10	5	1.28928	0.985403	0.97938
ENSG00000181191	PJA1	X	1.02736	0.913205	1.0172		ENSG00000051108	HERPUD1	16	2.01712	0.741642	0.832617		ENSG00000248648	AC113410.1	5	0.569556	0.756666	1.19238
ENSG00000082458	DLG3	X	1.02705	0.946164	1.10826		ENSG00000261114	AC012181.1	16	2.66619	0.749219	0.850396		ENSG00000170606	HSPA4	5	0.915745	0.836573	1.10143
ENSG00000186416	NKRF	X	0.800449	0.726902	0.828012		ENSG00000140848	CPNE2	16	1.22613	1.3997	1.04003		ENSG00000279691	AC113410.3	5	0.730537	0.620498	1.36764
ENSG00000125354	SEPTIN6	X	1.28028	1.10368	1.48096		ENSG00000172775	PSME3IP1	16	1.06308	0.912793	1.07531		ENSG00000279197	AC010608.2	5	1.00963	0.380758	0.844047
ENSG00000211578	MIR766	X	2.92631	0.00923714	2.0592		ENSG00000285979	AC009090.6	16	1.58487	0.975551	1.33849		ENSG00000113583	C5orf15	5	1.19859	1.22864	1.17324
ENSG00000186787	SPIN2B	X	1.02702	0.922461	0.919355		ENSG00000159579	RSPRY1	16	1.01935	0.845959	1.0004		ENSG00000213585	VDAC1	5	0.922342	0.906576	1.12107
ENSG00000187808	SOWAHD	X	1.13876	0.949699	1.79437		ENSG00000005194	CIAPIN1	16	0.958433	0.880159	0.966134		ENSG00000271737	AC008608.2	5	0.840195	0.737039	0.995191
ENSG00000197021	EOLA2	X	1.02681	0.902731	1.12568		ENSG00000088682	COQ9	16	1.13367	0.872208	1.10856		ENSG00000113558	SKP1	5	1.05313	1.05361	1.15315
ENSG00000206622	SNORA69	X	0.134926	0.444752	1.00139		ENSG00000102978	POLR2C	16	1.03138	0.846806	1.02539		ENSG00000113575	PPP2CA	5	1.15139	0.98124	0.980419
ENSG00000147124	ZNF41	X	1.02539	0.85247	1.07227		ENSG00000125170	DOK4	16	0.898516	0.666566	0.967116		ENSG00000270177	AC104109.2	5	1.16439	1.29147	1.14097
ENSG00000233247	UBE2E4P	X	1.02231	0.894178	1.01607		ENSG00000140854	KATNB1	16	1.09735	0.717675	1.0249		ENSG00000119048	UBE2B	5	1.43087	1.16689	1.00545
ENSG00000101882	NKAP	X	1.28239	1.06769	1.16803		ENSG00000166188	ZNF319	16	1.69981	0.796434	1.21913		ENSG00000279469	AC109454.4	5	2.35913	1.57664	0.970606
ENSG00000227541	SFR1P1	X	2.93347	1.51228	1.30898		ENSG00000103005	USB1	16	1.24867	0.864277	0.889868		ENSG00000248559	AC109454.2	5	0.994455	0.961225	0.938753
ENSG00000177485	ZBTB33	X	1.30642	0.979218	1.01311		ENSG00000102996	MMP15	16	1.23347	0.919012	1.34998		ENSG00000237190	CDKN2AIPNL	5	1.07474	0.98065	1.09487
ENSG00000125355	TMEM255A	X	2.00393	0.895937	1.05754		ENSG00000070761	CFAP20	16	1.05372	1.06966	1.04372		ENSG00000280420	AC005355.2	5	2.95834	0.8929	2.56169
ENSG00000158290	CUL4B	X	1.54029	1.20555	1.27356		ENSG00000070770	CSNK2A2	16	1.31134	0.83498	1.08302		ENSG00000043143	JADE2	5	1.26805	0.800306	1.10431
ENSG00000232119	MCTS1	X	1.32743	1.03554	0.972621		ENSG00000103021	CCDC113	16	0.99748	0.971645	1.39996		ENSG00000152700	SAR1B	5	1.21601	0.988256	1.08994
ENSG00000182890	GLUD2	X	0.958707	1.04004	1.01724		ENSG00000103034	NDRG4	16	1.32117	1.11961	1.44793		ENSG00000113615	SEC24A	5	1.40538	0.999588	1.10973
ENSG00000213498	TPT1P13	X	1.88133	1.20375	0.582489		ENSG00000200556	RNU6-103P	16	5.19909	1.1538	4.97677		ENSG00000222266	RNU6-757P	5	1.52746	1.18831	1.76208
ENSG00000260585	AL359851.1	X	2.40697	1.15842	0.424352		ENSG00000103037	SETD6	16	0.817295	0.978465	0.852372		ENSG00000164615	CAMLG	5	1.1102	1.04689	1.35466
ENSG00000280142	AL357562.1	X	1.80318	1.48417	1.25994		ENSG00000125107	CNOT1	16	1.17158	0.990995	1.13903		ENSG00000145833	DDX46	5	1.16844	0.825447	1.074
ENSG00000179101	H3P47	X	1.14257	0.991737	1.27349		ENSG00000276259	AC009118.3	16	1.1251	0.781547	0.745088		ENSG00000241179	AC010301.1	5	1.77068	1.79994	2.6478
ENSG00000125676	THOC2	X	1.10983	1.0013	1.07687		ENSG00000207493	SNORA46	16	1.03588	1.00893	0.612934		ENSG00000181904	C5orf24	5	1.16414	1.18345	1.06471
ENSG00000230376	MEMO1P4	X	0.983934	1.62013	0.988282		ENSG00000260865	AC010287.1	16	3.02166	0.885218	0.504759		ENSG00000113621	TXNDC15	5	0.935507	0.947595	1.07957
ENSG00000252627	RNU6-122P	X	0.81734	0.23823	0.640606		ENSG00000103042	SLC38A7	16	1.01615	0.755486	1.02336		ENSG00000279799	AC006077.2	5	0.958198	0.997087	1.64899
ENSG00000237025	AL121601.2	X	2.84281	0.475158	0.696851		ENSG00000125166	GOT2	16	1.1118	0.843065	1.09094		ENSG00000249192	MTND3P25	5	6.76416	1.75624	0
ENSG00000232412	AL121601.1	X	1.91765	0.942672	0.68198		ENSG00000224631	RPS27AP16	16	0.935956	0.877314	1.34891		ENSG00000113648	MACROH2A1	5	0.932238	0.927493	0.79296
ENSG00000101972	STAG2	X	1.71343	0.870797	0.886445		ENSG00000260668	AC093536.1	16	0.710246	0.758575	0.384891		ENSG00000120708	TGFBI	5	0.888575	0.804255	1.15471
ENSG00000232599	AL008707.1	X	1.89886	0.724827	1.34785		ENSG00000260834	AC009055.2	16	3.43803	0.943953	0.475512		ENSG00000113658	SMAD5	5	1.20308	0.888257	1.05599
ENSG00000233063	SAR1AP4	X	1.02222	0.04878	0.04878		ENSG00000277978	AC010542.5	16	1.5234	1.58139	1.00304		ENSG00000216009	MIR874	5	0.651998	0.490156	0.420033
ENSG00000198889	DCAF12L1	X	0.902828	0.926	0.720621		ENSG00000140931	CMTM3	16	1.08929	0.940972	1.20572		ENSG00000177733	HNRNPA0	5	0.885568	0.829363	1.03441
ENSG00000223995	RPL32P35	X	1.73223	0.485007	0.439428		ENSG00000183723	CMTM4	16	1.22205	1.05911	1.22317		ENSG00000112983	BRD8	5	1.06086	0.959713	1.31247
ENSG00000201518	RNA5SP513	X	0.00927362	0.688631	0.00927362		ENSG00000135720	DYNC1LI2	16	1.11511	1.06055	1.1165		ENSG00000112984	KIF20A	5	0.95286	1.15665	1.44159
ENSG00000102038	SMARCA1	X	1.54354	0.808612	0.812		ENSG00000260558	AC018557.2	16	1.40293	0.905561	1.85767		ENSG00000094880	CDC23	5	1.11876	1.07644	1.16133
ENSG00000252170	AL138745.1	X	0.762107	0.818724	0.362419		ENSG00000159593	NAE1	16	1.11822	1.07323	0.969004		ENSG00000158402	CDC25C	5	1.17216	1.15123	1.35368
ENSG00000122126	OCRL	X	1.45323	0.698282	0.893323		ENSG00000172840	PDP2	16	0.971395	0.732115	0.931191		ENSG00000120709	FAM53C	5	1.12922	0.847429	1.02065
ENSG00000171388	APLN	X	1.48669	1.01461	1.18569		ENSG00000166595	CIAO2B	16	0.954104	0.994011	1.15506		ENSG00000120733	KDM3B	5	1.16098	0.97051	1.14122
ENSG00000188706	ZDHHC9	X	1.26136	0.55683	0.805195		ENSG00000172831	CES2	16	0.990392	0.982407	1.19106		ENSG00000132563	REEP2	5	1.01291	0.915272	1.19865
ENSG00000156697	UTP14A	X	1.11331	0.689218	0.626288		ENSG00000067955	CBFB	16	1.05693	1.04757	0.947339		ENSG00000120738	EGR1	5	2.18711	1.47665	1.16185
ENSG00000156709	AIFM1	X	0.850464	0.64551	0.693227		ENSG00000125149	C16orf70	16	0.870791	0.838325	1.1798		ENSG00000241458	RPL7P19	5	0.945107	0.959534	1.475
ENSG00000134594	RAB33A	X	0.954256	0.898403	0.86404		ENSG00000237172	B3GNT9	16	1.30649	1.02074	1.30479		ENSG00000120705	ETF1	5	1.0711	0.885379	0.833019
ENSG00000056277	ZNF280C	X	1.38261	0.731155	0.690552		ENSG00000140939	NOL3	16	1.415	1.76171	1.72284		ENSG00000113013	HSPA9	5	1.03339	0.868856	0.987657
ENSG00000102078	SLC25A14	X	1.23537	0.829465	0.87291		ENSG00000196123	KIAA0895L	16	1.13378	1.24798	1.41972		ENSG00000206989	SNORD63	5	0.972922	0.545118	0.78713
ENSG00000134597	RBMX2	X	1.20394	1.02529	1.13211		ENSG00000179044	EXOC3L1	16	1.21163	1.09487	1.39417		ENSG00000044115	CTNNA1	5	1.06533	1.01505	1.23127
ENSG00000221930	DENND10P1	X	0.969664	1.10126	0.962978		ENSG00000205250	E2F4	16	0.925777	0.828978	0.914182		ENSG00000146006	LRRTM2	5	1.93292	0.950874	1.10436
ENSG00000238188	AL049733.1	X	4.79408	0.927359	0.0723532		ENSG00000102890	ELMO3	16	1.03449	1.0207	1.41167		ENSG00000281398	SNHG4	5	1.00611	0.955962	0.917458
ENSG00000185903	OR11N1P	X	0.947547	0.933144	0.537365		ENSG00000168701	TMEM208	16	0.962374	0.953404	0.999885		ENSG00000252213	SNORA74D	5	0.854216	0.771649	0.920974
ENSG00000229082	OR5AW1P	X	1.64673	0.868264	1.39213		ENSG00000135723	FHOD1	16	1.14529	0.786408	1.00979		ENSG00000200959	SNORA74A	5	0.81159	0.837314	0.929484
ENSG00000242610	OR5BH1P	X	1.63892	0.989542	1.25574		ENSG00000196155	PLEKHG4	16	1.10433	1.11189	1.3083		ENSG00000015479	MATR3	5	1.62888	1.12734	1.23693
ENSG00000230973	AL049734.2	X	2.00337	0.342753	0.516648		ENSG00000176387	HSD11B2	16	1.06022	0.935088	1.30058		ENSG00000199545	RNA5SP195	5	0.554673	0.554563	2.18461
ENSG00000228450	AL049734.1	X	2.63594	0.678999	0.343686		ENSG00000159720	ATP6V0D1	16	0.953935	0.771399	0.864323		ENSG00000253015	RN7SKP64	5	1.7813	0.635694	1.18241
ENSG00000171054	OR13H1	X	2.22717	0.553689	0.400833		ENSG00000280214	AC027682.7	16	1.52949	1.10172	1.86762		ENSG00000120727	PAIP2	5	1.12723	1.08966	1.04134
ENSG00000237225	OR13K1P	X	2.8398	0.464759	0.950024		ENSG00000259804	AC027682.1	16	1.29307	1.38734	1.27476		ENSG00000170476	MZB1	5	1.59774	1.20617	2.31869
ENSG00000213468	FIRRE	X	1.63169	0.649839	0.867887		ENSG00000102974	CTCF	16	1.10519	0.987552	1.11362		ENSG00000228672	PROB1	5	1.06333	0.76249	1.2003
ENSG00000228089	PNKDP1	X	1.41057	0.566706	1.05348		ENSG00000159753	CARMIL2	16	1.11106	0.919035	1.35968		ENSG00000170469	SPATA24	5	1.09885	1.10617	1.17055
ENSG00000200587	RNA5SP514	X	1.1517	0.367463	0.524396		ENSG00000102977	ACD	16	1.05087	0.899312	1.158		ENSG00000170464	DNAJC18	5	1.45134	1.04604	1.11924
ENSG00000123728	RAP2C	X	1.7581	0.812218	0.813591		ENSG00000102981	PARD6A	16	0.973072	0.940316	1.19511		ENSG00000131508	UBE2D2	5	1.12209	0.985016	1.03749
ENSG00000076770	MBNL3	X	1.77118	0.692187	0.855478		ENSG00000124074	ENKD1	16	1.1164	0.755797	1.2597		ENSG00000275506	H3P25	5	2.75222	1.06084	0.806981
ENSG00000227064	Z82205.1	X	2.86922	1.20226	0.21816		ENSG00000159761	C16orf86	16	1.29549	1.22424	1.7369		ENSG00000272255	AC113361.1	5	2.32418	1.10785	1.39559
ENSG00000076716	GPC4	X	2.21421	0.383966	0.541176		ENSG00000141098	GFOD2	16	0.853231	0.741642	0.936744		ENSG00000171604	CXXC5	5	1.20495	0.810938	1.18268
ENSG00000227008	AL009174.1	X	0.687808	0.938594	1.19755		ENSG00000102901	CENPT	16	1.06862	1.13282	1.06712		ENSG00000250635	CXXC5-AS1	5	1.96363	0.891119	2.18249
ENSG00000286096	GPC3-AS1	X	1.84771	0.299475	0.366398		ENSG00000168286	THAP11	16	0.89019	0.818132	1.00872		ENSG00000185129	PURA	5	1.46372	0.970548	1.36703
ENSG00000224908	TIMM8BP2	X	2.09109	0.740525	1.02069		ENSG00000102898	NUTF2	16	0.929361	0.939995	1.03031		ENSG00000113068	PFDN1	5	1.04773	0.993204	1.06849
ENSG00000283638	AC002407.1	X	1.45888	0.773103	0.890148		ENSG00000262141	AC040162.2	16	0.632837	0.517945	1.00391		ENSG00000222790	RNU4-14P	5	5.25401	2.57612	0
ENSG00000203952	CCDC160	X	2.35316	0.530537	0.6812		ENSG00000038358	EDC4	16	1.06632	0.727936	1.06756		ENSG00000200051	AC011399.1	5	1.73058	1.12013	0.529849
ENSG00000156531	PHF6	X	1.3881	0.885536	0.809043		ENSG00000159792	PSKH1	16	1.09522	0.953101	0.979689		ENSG00000213523	SRA1	5	1.09561	0.876493	1.0545
ENSG00000165704	HPRT1	X	1.2216	0.719898	0.655923		ENSG00000205220	PSMB10	16	1.08105	1.09846	1.33335		ENSG00000113108	APBB3	5	1.19096	1.223	1.46711
ENSG00000182872	RBM10	X	1.02115	0.747894	1.15425		ENSG00000213398	LCAT	16	1.21227	0.894343	1.59076		ENSG00000176087	SLC35A4	5	0.856644	0.826768	1.01487
ENSG00000207755	MIR450A2	X	2.08243	0.448756	0.00834968		ENSG00000124067	SLC12A4	16	1.16803	0.870977	1.34787		ENSG00000131495	NDUFA2	5	0.792105	1.08912	1.05376
ENSG00000223749	MIR503HG	X	3.92069	1.01957	1.74954		ENSG00000141096	DPEP3	16	0.36897	0.381001	0.0294848		ENSG00000113119	TMCO6	5	1.07309	0.948582	1.32447
ENSG00000208005	MIR503	X	4.70351	2.28025	1.15913		ENSG00000167264	DUS2	16	0.955066	0.916738	1.21126		ENSG00000113141	IK	5	0.888388	1.12168	1.27175
ENSG00000156504	FAM122B	X	1.69751	0.926342	0.900119		ENSG00000182810	DDX28	16	0.942525	1.0255	0.98257		ENSG00000120314	WDR55	5	1.0121	0.869837	1.12422
ENSG00000101928	MOSPD1	X	1.84257	0.77458	0.896664		ENSG00000201850	Y_RNA	16	1.41617	0.910549	1.03819		ENSG00000170445	HARS1	5	0.981263	0.835389	1.02845
ENSG00000207081	RNU6-616P	X	0.948155	1.16302	0.499724		ENSG00000212445	AC130462.1	16	6.55705	0	0.909972		ENSG00000112855	HARS2	5	1.14018	1.02545	1.28035
ENSG00000184785	SMIM10	X	1.23575	1.01604	0.855831		ENSG00000240435	RPS12P27	16	1.07701	1.52381	1.76227		ENSG00000146007	ZMAT2	5	0.890589	1.01183	1.10591
ENSG00000212747	RTL8B	X	0.759455	0.773674	0.965512		ENSG00000103067	ESRP2	16	1.06428	0.949946	1.24057		ENSG00000199990	VTRNA1-1	5	0.597521	0.274169	0
ENSG00000134590	RTL8C	X	0.71162	0.804517	1.02161		ENSG00000261469	AC020978.4	16	1.29608	1.22495	1.44795		ENSG00000202515	VTRNA1-3	5	1.00786	0.824123	0.564634
ENSG00000131263	RLIM	X	1.02101	1.06519	1.14814		ENSG00000103066	PLA2G15	16	0.81466	0.851537	1.29373		ENSG00000279028	AC010223.1	5	0.908002	0.49174	1.10929
ENSG00000102125	TAZ	X	1.01883	1.11249	1.26263		ENSG00000103064	SLC7A6	16	0.982032	0.891797	0.982627		ENSG00000112852	PCDHB2	5	1.1328	0.972619	1.38219
ENSG00000283644	ETDC	X	0.16667	0.326773	0.869069		ENSG00000252026	RNU6-1262P	16	1.48541	3.62843	0		ENSG00000113205	PCDHB3	5	1.0238	0.961814	0.971302
ENSG00000173275	ZNF449	X	1.23345	1.30262	1.42486		ENSG00000103061	SLC7A6OS	16	1.10303	0.927484	1.10196		ENSG00000272108	AC244517.1	5	1.98231	1.43292	0.95173
ENSG00000155959	VBP1	X	1.01852	1.18203	1.06084		ENSG00000132600	PRMT7	16	0.896773	0.8623	1.23015		ENSG00000081818	PCDHB4	5	1.46229	1.02168	1.26418
ENSG00000201440	RNA5SP515	X	3.2904	0.0423655	11.8403		ENSG00000222177	RNU4-30P	16	4.82132	1.77955	1.589		ENSG00000113209	PCDHB5	5	2.00245	1.35715	3.74982
ENSG00000165359	INTS6L	X	1.28153	1.05539	0.95305		ENSG00000184939	ZFP90	16	1.16122	1.10599	1.24689		ENSG00000272674	PCDHB16	5	0.734229	0.90752	1.51102
ENSG00000169446	MMGT1	X	1.50442	0.897973	1.02673		ENSG00000201164	RNU4-36P	16	3.99673	2.76843	0		ENSG00000120324	PCDHB10	5	1.21389	0.955459	1.69747
ENSG00000022267	FHL1	X	1.53323	0.853439	1.11365		ENSG00000062038	CDH3	16	1.09334	0.908434	1.37874		ENSG00000120328	PCDHB12	5	1.10845	1.0779	2.00056
ENSG00000232472	EEF1B2P3	X	1.01771	0.929037	1.19998		ENSG00000260577	AC126773.4	16	0.807448	0.900883	1.0224		ENSG00000187372	PCDHB13	5	1.49782	0.966206	1.544
ENSG00000129675	ARHGEF6	X	2.36528	1.16154	1.11941		ENSG00000260860	AC126773.5	16	2.1789	1.10003	1.79878		ENSG00000120327	PCDHB14	5	1.21819	0.956054	1.17894
ENSG00000225125	RANP4	X	1.19907	1.69481	3.06584		ENSG00000261395	HSPE1P5	16	1.55086	1.19774	2.48321		ENSG00000146001	PCDHB18P	5	1.87133	0.998563	1.89671
ENSG00000202279	Y_RNA	X	0.586501	1.63321	0.768015		ENSG00000039068	CDH1	16	1.39059	0.963142	1.27858		ENSG00000113248	PCDHB15	5	1.53373	1.27119	2.28823
ENSG00000232611	AL683813.1	X	1.72136	1.18462	1.84334		ENSG00000260459	FTLP14	16	2.8828	3.00268	2.67767		ENSG00000178913	TAF7	5	0.789598	0.979851	1.19721
ENSG00000225400	RAB28P5	X	1.64029	1.09834	1.07053		ENSG00000275504	U7	16	2.94214	0	1.62838		ENSG00000272070	AC005618.1	5	0.989169	0.952014	1.49766
ENSG00000147274	RBMX	X	0.994927	1.13287	1.05445		ENSG00000103044	HAS3	16	1.17055	0.521973	0.530432		ENSG00000248449	PCDHGB8P	5	1.98979	1.014	1.14216
ENSG00000217835	RBMXP5	X	1.01583	0.982164	1.02863		ENSG00000141076	UTP4	16	1.22773	0.742715	0.71494		ENSG00000276545	PCDHGB9P	5	1.64273	0.502599	1.21647
ENSG00000224765	AL035443.1	X	2.15211	0.874782	1.12242		ENSG00000200164	Y_RNA	16	2.02143	0.454114	1.49047		ENSG00000242020	RN7SL68P	5	4.15071	1.66805	3.97451
ENSG00000156925	ZIC3	X	2.33801	0.709507	0.936232		ENSG00000132612	VPS4A	16	1.07166	0.833591	1.06299		ENSG00000131504	DIAPH1	5	1.30009	0.787574	1.05785
ENSG00000102103	PQBP1	X	1.01208	0.770723	1.02888		ENSG00000213380	COG8	16	0.954127	0.787044	1.13175		ENSG00000240974	RPS27AP10	5	2.67187	0.644027	1.48413
ENSG00000207800	MIR504	X	2.00989	1.44352	0.00584195		ENSG00000258429	PDF	16	1.65756	1.04552	1.47597		ENSG00000171720	HDAC3	5	0.999394	0.860987	1.02175
ENSG00000226031	FGF13-AS1	X	1.71454	0.516492	1.09389		ENSG00000132603	NIP7	16	0.881535	0.823897	0.785		ENSG00000164620	RELL2	5	1.04561	0.933355	1.18065
ENSG00000235975	Z83313.1	X	0.467357	1.1999	0.0468655		ENSG00000132604	TERF2	16	1.03345	0.922014	1.06039		ENSG00000197948	FCHSD1	5	1.23104	1.02334	1.09851
ENSG00000238485	AL161777.1	X	0.0090343	0.0090343	0.0090343		ENSG00000103018	CYB5B	16	0.991622	0.813845	0.893267		ENSG00000120318	ARAP3	5	1.21283	0.786346	1.29544
ENSG00000101974	ATP11C	X	1.67858	0.805521	0.790784		ENSG00000274093	AC009032.1	16	5.19673	1.75287	1.93657		ENSG00000278925	AC005753.1	5	1.96181	0.561634	1.58773
ENSG00000221375	RNU6ATAC23P	X	4.11435	0.878797	0.666176		ENSG00000181019	NQO1	16	0.99093	0.806374	0.872246		ENSG00000156453	PCDH1	5	1.74059	0.772638	1.0044
ENSG00000207633	MIR505	X	3.50499	0.435763	0.685471		ENSG00000141101	NOB1	16	0.95011	0.800044	1.11841		ENSG00000226040	AC005740.1	5	1.56563	0.832484	1.25461
ENSG00000230707	AL589987.1	X	1.89033	0.796164	1.43858		ENSG00000260290	AC092115.1	16	0.972028	0.708356	1.20445		ENSG00000081791	DELE1	5	1.09939	1.10017	1.20736
ENSG00000275268	U7	X	1.94126	1.74554	1.64217		ENSG00000208017	MIR140	16	1.71225	0.529596	3.50209		ENSG00000013561	RNF14	5	1.2532	0.925802	1.03727
ENSG00000232186	TERF1P7	X	1.01181	0.930158	1.49356		ENSG00000239118	MIR1972-2	16	1.99498	2.86022	0.657504		ENSG00000113552	GNPDA1	5	0.919068	0.871208	1.00667
ENSG00000203930	LINC00632	X	3.68138	0.839934	1.02981		ENSG00000090857	PDPR	16	2.10457	1.43642	1.43621		ENSG00000131507	NDFIP1	5	1.22063	1.08325	1.01712
ENSG00000261212	AC234778.2	X	1.78111	1.49754	1.88326		ENSG00000261556	SMG1P7	16	1.06362	1.02419	1.43782		ENSG00000187678	SPRY4	5	1.6342	0.533838	1.04499
ENSG00000179542	SLITRK4	X	1.53013	1.23421	0.999266		ENSG00000223496	EXOSC6	16	1.11375	0.933331	1.04481		ENSG00000277968	AC091825.2	5	1.65519	0.413418	1.54895
ENSG00000231686	ANKRD11P2	X	2.26565	0.56221	0.597969		ENSG00000090861	AARS1	16	1.29001	0.654472	0.991204		ENSG00000274721	AC091825.1	5	1.83171	0.434483	0.941546
ENSG00000102081	FMR1	X	1.47287	1.10415	1.09074		ENSG00000157349	DDX19B	16	1.19035	1.02935	1.15979		ENSG00000261757	AC005592.1	5	2.46906	1.00105	1.40298
ENSG00000236337	FMR1-IT1	X	1.67524	0.873501	1.72578		ENSG00000168872	DDX19A	16	0.92284	0.814733	0.997631		ENSG00000236714	LINC01844	5	1.79471	0.764761	1.68672
ENSG00000219507	FTH1P8	X	0.989728	0.826646	1.00481		ENSG00000157350	ST3GAL2	16	0.984156	0.779981	1.11861		ENSG00000285366	AC008533.1	5	1.51703	0.778109	0.900059
ENSG00000223516	AFF2-IT1	X	1.22343	0.719142	1.13759		ENSG00000157353	FCSK	16	0.87602	1.15439	1.30577		ENSG00000231579	RPL7P21	5	0.784947	0.370034	2.43282
ENSG00000010404	IDS	X	1.13944	1.32184	1.05554		ENSG00000103051	COG4	16	0.875186	0.867239	1.21381		ENSG00000145817	YIPF5	5	1.16029	1.13646	1.30819
ENSG00000197620	EOLA1	X	0.955068	0.976068	0.946143		ENSG00000189091	SF3B3	16	0.983574	0.859433	1.11021		ENSG00000249363	AC011411.1	5	2.58117	1.36453	1.421
ENSG00000269556	TMEM185A	X	1.10114	1.01238	0.895185		ENSG00000221514	SNORD111B	16	1.33233	0.899409	1.53464		ENSG00000133706	LARS1	5	1.11279	0.924132	1.11047
ENSG00000089472	HEPH	X	1.01128	1.20693	1.34516		ENSG00000221066	SNORD111	16	1.11489	0.755345	1.53237		ENSG00000239602	RPL35AP16	5	1.24789	0.622092	0.409266
ENSG00000183171	BX322650.1	X	0.950293	1.23535	1.08005		ENSG00000279815	AC020763.5	16	1.05463	2.09496	1.42225		ENSG00000239317	RPL35AP17	5	1.2634	0.3835	0.938016
ENSG00000171100	MTM1	X	1.78486	1.16661	1.20522		ENSG00000279123	AC027281.1	16	1.41415	0.855516	0.989847		ENSG00000091009	RBM27	5	1.00393	0.936042	0.998564
ENSG00000063601	MTMR1	X	1.2122	0.964834	1.15034		ENSG00000180917	CMTR2	16	1.18883	1.01277	1.09324		ENSG00000238374	RNU7-180P	5	3.63315	0.611899	0.213309
ENSG00000102181	CD99L2	X	1.76523	0.994872	1.22774		ENSG00000140835	CHST4	16	0.98417	1.04224	1.37892		ENSG00000113649	TCERG1	5	1.09805	1.00827	1.11154
ENSG00000228728	PPIAP91	X	2.27809	1.83549	1.15803		ENSG00000260015	AC010547.2	16	1.24	0.720598	1.02215		ENSG00000277568	AC011375.1	5	0.840425	1.27298	1.56533
ENSG00000029993	HMGB3	X	0.907797	0.917529	1.10675		ENSG00000140832	MARVELD3	16	0.934746	0.781522	1.03134		ENSG00000173250	GPR151	5	1.86272	1.04667	1.61599
ENSG00000269993	KC877982.1	X	1.35481	1.26499	1.54663		ENSG00000040199	PHLPP2	16	1.24192	0.737015	1.16147		ENSG00000113657	DPYSL3	5	0.959593	0.782915	1.1125
ENSG00000130826	DKC1	X	1.00892	0.750034	0.961721		ENSG00000199301	RNU6-208P	16	2.24116	0.878535	4.03064		ENSG00000272239	AC011373.1	5	0.735831	0.597052	1.39847
ENSG00000130032	PRRG3	X	1.66323	0.892498	1.36972		ENSG00000263666	SNORA70D	16	2.78245	0.239088	0.893496		ENSG00000249518	AC011352.2	5	1.10933	1.47462	0.882861
ENSG00000102287	GABRE	X	1.80495	1.4275	1.51118		ENSG00000166747	AP1G1	16	1.07428	1.0521	1.13834		ENSG00000164265	SCGB3A2	5	1.17314	0.87289	0.980889
ENSG00000207957	MIR105-1	X	3.2177	1.6047	0.559403		ENSG00000223224	SNORD71	16	1.21726	0.660335	0.664812		ENSG00000249503	HMGN1P16	5	1.71475	1.00349	0.328081
ENSG00000211583	MIR767	X	0.0126625	0.623839	0.985831		ENSG00000224470	ATXN1L	16	1.07056	0.910195	1.08624		ENSG00000145868	FBXO38	5	1.09771	1.02294	1.14079
ENSG00000207818	MIR105-2	X	2.70854	0.0126343	5.46835		ENSG00000182149	IST1	16	1.11055	1.00912	1.24539		ENSG00000251330	AC114939.1	5	1.6067	0.973587	1.62278
ENSG00000268089	GABRQ	X	1.10438	1.02821	1.49893		ENSG00000102967	DHODH	16	1.18504	0.857108	1.12303		ENSG00000169252	ADRB2	5	1.01594	0.895237	1.29346
ENSG00000207758	MIR532	X	1.00885	0.492865	0.0102112		ENSG00000140829	DHX38	16	0.99858	0.682843	1.14146		ENSG00000164284	GRPEL2	5	2.06931	0.853446	0.977589
ENSG00000147383	NSDHL	X	0.838202	0.836183	0.919199		ENSG00000261673	AC009075.1	16	0.381226	2.08876	1.2		ENSG00000145882	PCYOX1L	5	1.36213	1.21716	1.09131
ENSG00000147394	ZNF185	X	1.11996	1.07556	1.28024		ENSG00000238731	RNU7-90P	16	1.24358	1.42414	2.10092		ENSG00000276365	MIR145	5	0.618536	0.92543	1.47741
ENSG00000184844	CYCSP45	X	1.00857	0.994195	0.999707		ENSG00000279206	AC004943.3	16	1.92505	0.775374	0.547013		ENSG00000113712	CSNK1A1	5	1.16742	0.971099	1.03343
ENSG00000198918	RPL39	X	1.00782	1.05829	1.17257		ENSG00000251868	RNU7-71P	16	1.25087	1.45271	0.48784		ENSG00000230551	AC021078.1	5	1.66962	0.997815	1.31431
ENSG00000268883	PNMA6B	X	0.125197	0.116953	0.00935744		ENSG00000275236	AC009120.5	16	2.69252	0.997706	2.2487		ENSG00000241112	RPL29P14	5	0.919019	0.818274	0.948095
ENSG00000063587	ZNF275	X	1.30714	0.980532	1.141		ENSG00000103035	PSMD7	16	1.03761	0.929109	1.0457		ENSG00000199047	MIR378A	5	2.56505	0.60752	3.55372
ENSG00000262919	CCNQ	X	0.88174	0.791424	1.26203		ENSG00000239763	AC009120.1	16	1.34822	0.68661	1.20341		ENSG00000155850	SLC26A2	5	1.17549	0.925027	1.41033
ENSG00000126768	TIMM17B	X	1.00604	1.12186	1.34638		ENSG00000260884	AC009120.3	16	1.34439	1.3333	1.3509		ENSG00000164296	TIGD6	5	1.12373	1.25467	1.85716
ENSG00000225031	EIF4BP7	X	1.00541	1.00883	1.1672		ENSG00000214331	AC009053.1	16	1.43955	1.12088	1.34309		ENSG00000113716	HMGXB3	5	0.966011	0.847222	1.12231
ENSG00000226107	AC004383.1	X	1.00473	0.24723	0.323735		ENSG00000261079	AC009053.2	16	1.76654	1.60989	1.71108		ENSG00000248696	AC011406.1	5	1.04513	0.411523	0.998832
ENSG00000184905	TCEAL2	X	1.00436	1.30313	1.57292		ENSG00000090863	GLG1	16	1.34214	1.06183	1.45805		ENSG00000241907	RPS20P4	5	1.88273	1.49554	1.505
ENSG00000185825	BCAP31	X	0.819622	0.859164	1.09286		ENSG00000251794	RNU6-237P	16	0.555108	0	0.498493		ENSG00000214485	RPL7P1	5	0.924867	1.09498	1.10755
ENSG00000160211	G6PD	X	1.00105	0.969472	1.29978		ENSG00000207525	Y_RNA	16	2.19954	1.43088	3.57942		ENSG00000113721	PDGFRB	5	1.43482	0.606294	1.36641
ENSG00000180879	SSR4	X	0.937175	1.07349	1.20953		ENSG00000240861	AC009153.1	16	1.02634	0.368747	0.566185		ENSG00000070814	TCOF1	5	1.04309	0.63609	1.09922
ENSG00000067840	PDZD4	X	0.994051	0.701473	0.977564		ENSG00000168411	RFWD3	16	1.00408	0.877086	0.947001		ENSG00000019582	CD74	5	1.05385	0.911562	1.26203
ENSG00000238709	RNU7-56P	X	1	1	1		ENSG00000262904	TMPOP2	16	1.21088	1.35807	1.81137		ENSG00000164587	RPS14	5	0.952035	1.085	1.22557
ENSG00000102030	NAA10	X	0.97395	0.852761	1.02806		ENSG00000103091	WDR59	16	1.12421	0.887255	1.16578		ENSG00000070614	NDST1	5	1.30152	0.703922	1.04029
ENSG00000235802	HCFC1-AS1	X	1.20766	0.634635	1.90478		ENSG00000166816	LDHD	16	1.30962	1.08666	2.40568		ENSG00000164591	MYOZ3	5	1.29327	0.848308	1.00484
ENSG00000184216	IRAK1	X	0.758225	0.90258	0.704316		ENSG00000184517	ZFP1	16	1.14651	1.28007	1.13305		ENSG00000086589	RBM22	5	1.16969	0.926748	1.12023
ENSG00000169057	MECP2	X	1.4091	0.922197	1.23773		ENSG00000050820	BCAR1	16	1.25803	0.660021	0.995802		ENSG00000132912	DCTN4	5	1.26967	1.10108	1.23441
ENSG00000196924	FLNA	X	1.44055	0.786791	1.40056		ENSG00000280152	AC009078.3	16	1.58561	0.663065	1.71021		ENSG00000256235	SMIM3	5	0.537216	0.563886	0.483308
ENSG00000201407	AC079169.1	X	1	1	1		ENSG00000252101	RNU6-758P	16	1.00494	0	0.748041		ENSG00000145908	ZNF300	5	1.20032	1.4205	1.53666
ENSG00000232368	FTLP2	X	1	1	1		ENSG00000153774	CFDP1	16	0.888651	0.846119	1.33044		ENSG00000211445	GPX3	5	1.10285	0.914427	1.02339
ENSG00000280195	AC245140.2	X	0.74916	0.935363	1.25805		ENSG00000274220	AC009163.7	16	1.39436	1.19871	1.29679		ENSG00000145901	TNIP1	5	1.03547	1.12838	1.77351
ENSG00000013563	DNASE1L1	X	0.93529	1.12991	1.16681		ENSG00000166822	TMEM170A	16	1.21324	0.790541	1.09386		ENSG00000197043	ANXA6	5	0.914154	0.937597	1.28926
ENSG00000229384	HMGB1P16	X	1	1	1		ENSG00000261476	AC009163.4	16	1.42512	0.724747	1.80981		ENSG00000254298	AC008641.1	5	0.218939	0.320996	0.50324
ENSG00000197180	CH17-340M24.3	X	1.84202	1.07909	1.31161		ENSG00000183196	CHST6	16	1.12427	0.95577	1.30454		ENSG00000198624	CCDC69	5	1.13822	0.904741	1.41336
ENSG00000207367	RNU6-29P	X	1	1	1		ENSG00000205084	TMEM231	16	1.33505	0.936233	1.07603		ENSG00000196743	GM2A	5	0.97743	0.942818	1.4067
ENSG00000203879	GDI1	X	0.974584	0.948569	1.35348		ENSG00000276408	AC025287.2	16	1.70463	0.693045	1.09215		ENSG00000113140	SPARC	5	1.14966	0.909697	1.30392
ENSG00000071859	FAM50A	X	0.880518	0.868786	1.01844		ENSG00000034713	GABARAPL2	16	1.19549	1.06501	1.28426		ENSG00000177556	ATOX1	5	1.01175	0.977571	1.36281
ENSG00000130827	PLXNA3	X	1.51134	0.840458	1.27129		ENSG00000276523	AC025287.3	16	1.10082	2.0912	1.65556		ENSG00000213433	RPLP1P6	5	1.33504	0.996947	1.16453
ENSG00000196976	LAGE3	X	0.917566	0.957846	1.1438		ENSG00000065457	ADAT1	16	1.28616	0.967867	1.19515		ENSG00000275765	AC091982.3	5	1.20238	1.08723	1.36061
ENSG00000102178	UBL4A	X	0.870806	0.897394	1.0902		ENSG00000065427	KARS1	16	0.887669	0.860904	1.12027		ENSG00000145907	G3BP1	5	0.957119	0.924053	0.950792
ENSG00000126903	SLC10A3	X	0.883251	1.0331	1.36948		ENSG00000103111	MON1B	16	1.21349	0.749125	1.09084		ENSG00000055147	FAM114A2	5	1.22604	1.37088	1.26976
ENSG00000199832	Y_RNA	X	1	1	1		ENSG00000276007	AC079414.3	16	1.27049	1.08876	1.2473		ENSG00000164576	SAP30L	5	1.0234	0.694127	0.967544
ENSG00000130830	MPP1	X	1.37196	0.994416	1.5531		ENSG00000222244	RNA5SP431	16	0.115441	0	0.151168		ENSG00000221552	MIR1303	5	0.452521	0.798869	1.47906
ENSG00000229237	HMGN1P37	X	3.50403	2.33643	4.12001		ENSG00000178573	MAF	16	1.47021	1.07795	0.895021		ENSG00000274472	Y_RNA	5	1.64898	0.345656	2.27694
ENSG00000277203	F8A1	X	1.11141	1.04945	0.75862		ENSG00000103121	CMC2	16	1.17794	0.932957	0.987749		ENSG00000155506	LARP1	5	1.53667	0.82842	1.10874
ENSG00000165775	FUNDC2	X	0.881169	1.13682	1.30571		ENSG00000278985	AC092718.7	16	1.74548	0.626833	1.8768		ENSG00000272197	RN7SL803P	5	0.766116	0.648202	2.26775
ENSG00000214748	AL355309.1	X	1	1	1		ENSG00000166451	CENPN	16	1.07474	0.969825	0.981242		ENSG00000241187	AC008379.1	5	1.84521	0.470498	1.76174
ENSG00000244335	RN7SL687P	X	1	1	1		ENSG00000261061	AC092718.4	16	0.697891	0.759538	0.962224		ENSG00000170271	FAXDC2	5	1.57833	1.23963	1.9968
ENSG00000155961	RAB39B	X	1.46638	0.835454	0.858183		ENSG00000166454	ATMIN	16	0.966463	0.953139	0.956664		ENSG00000277039	Metazoa_SRP	5	0.891303	0.223706	2.0451
ENSG00000124333	VAMP7	X	1.10559	1.17817	1.17946		ENSG00000140905	GCSH	16	1.0901	1.04376	1.0415		ENSG00000263361	MIR378H	5	2.37561	0.653161	1.51916
ENSG00000182484	WASH6P	X	1.46269	0.84909	1.3472		ENSG00000260495	AC009148.1	16	1.61617	1.35972	1.73377		ENSG00000155508	CNOT8	5	1.0777	1.04104	1.21301
							ENSG00000261609	GAN	16	1.2699	0.902619	0.997284		ENSG00000082516	GEMIN5	5	0.891428	0.81639	0.828696
							ENSG00000279021	AC092139.1	16	3.32842	1.13238	0.541192		ENSG00000082515	MRPL22	5	1.01935	0.856263	1.14952
							ENSG00000260229	PPIAP51	16	2.24459	1.00422	0.782513		ENSG00000231989	PPP1R2B	5	1.35354	1.17919	1.30083
							ENSG00000277255	MIR7854	16	#DIV/0!	#DIV/0!	#DIV/0!		ENSG00000155868	MED7	5	1.11968	1.08788	1.03098
							ENSG00000275109	MIR6504	16	4.1015	14.2753	4.66045		ENSG00000055163	CYFIP2	5	1.02972	1.07971	1.15981
							ENSG00000279681	AC092135.2	16	2.58718	0.109656	1.79393		ENSG00000113272	THG1L	5	1.1283	1.02652	1.43341
							ENSG00000184860	SDR42E1	16	3.00618	1.06028	0.0565108		ENSG00000155858	LSM11	5	1.12973	1.13575	1.57729
							ENSG00000135698	MPHOSPH6	16	1.03416	1.20187	1.10026		ENSG00000253630	AC026407.1	5	2.9585	1.68571	1.55346
							ENSG00000277387	MIR8058	16	0	0	0		ENSG00000113282	CLINT1	5	1.08693	0.97752	1.00689
							ENSG00000230989	HSBP1	16	0.968295	1.01557	1.05191		ENSG00000206819	RNU6-260P	5	1.82918	0.827062	1.36496
							ENSG00000103150	MLYCD	16	1.56195	0.912104	1.18745		ENSG00000145860	RNF145	5	1.1082	1.07269	1.19968
							ENSG00000140943	MBTPS1	16	1.17692	0.898995	1.26368		ENSG00000164332	UBLCP1	5	1.3965	0.99017	1.01393
							ENSG00000274677	AC040169.3	16	1.50648	0.750902	1.30107		ENSG00000113312	TTC1	5	1.03232	0.983867	1.03435
							ENSG00000260018	AC040169.1	16	0.930645	1.33103	0.963174		ENSG00000223908	AC068657.1	5	1.028	0.862959	0.896902
							ENSG00000103160	HSDL1	16	0.982609	1.09617	1.22087		ENSG00000170234	PWWP2A	5	0.975174	0.830669	1.02283
							ENSG00000103168	TAF1C	16	1.38496	0.936699	1.1253		ENSG00000253772	AC112191.1	5	0.737867	0.585674	1.30226
							ENSG00000140950	MEAK7	16	1.15119	0.872008	1.23793		ENSG00000135083	CCNJL	5	1.13645	0.786293	1.0425
							ENSG00000103187	COTL1	16	1.17465	0.864223	0.981901		ENSG00000254373	AC112191.2	5	0.843776	1.36223	1.1657
							ENSG00000135686	KLHL36	16	1.06672	1.06918	1.29016		ENSG00000221886	ZBED8	5	1.45482	1.16633	1.40137
							ENSG00000103194	USP10	16	1.07209	0.869713	1.00316		ENSG00000164609	SLU7	5	1.20784	1.07657	1.17803
							ENSG00000153786	ZDHHC7	16	1.05137	0.84084	1.18041		ENSG00000164611	PTTG1	5	0.908334	1.26219	1.42853
							ENSG00000263968	RN7SL381P	16	2.40052	0.831377	1.50704		ENSG00000113328	CCNG1	5	1.17219	1.27065	1.25731
							ENSG00000131153	GINS2	16	0.986234	1.05102	1.00518		ENSG00000170584	NUDCD2	5	1.09075	1.06647	1.2456
							ENSG00000131148	EMC8	16	0.938792	0.791631	0.949576		ENSG00000072571	HMMR	5	1.20471	1.20112	1.41553
							ENSG00000252311	RNU1-103P	16	0.849826	0.934152	2.01749		ENSG00000038274	MAT2B	5	0.951219	1.01612	1.08993
							ENSG00000270159	AC018695.3	16	1.32315	1.03147	0.861377		ENSG00000254252	RPL7P20	5	0.753946	0.592122	0.433589
							ENSG00000131143	COX4I1	16	0.965959	0.987221	1.19892		ENSG00000229119	AC026403.1	5	1.01574	1.10994	1.27734
							ENSG00000274134	MIR6774	16	4.9077	0	0		ENSG00000113643	RARS1	5	0.981669	0.935963	1.00348
							ENSG00000103248	MTHFSD	16	1.56989	1.20738	1.77374		ENSG00000188573	FBLL1	5	1.44707	0.512166	0.887275
							ENSG00000270006	AC010531.6	16	1.28308	0.935495	1.48786		ENSG00000120137	PANK3	5	1.296	0.988776	0.985233
							ENSG00000103264	FBXO31	16	0.948162	0.766596	0.968006		ENSG00000199035	MIR103A1	5	0.217064	0.791534	0.678942
							ENSG00000140941	MAP1LC3B	16	1.39259	1.04438	1.26624		ENSG00000233913	RPL10P9	5	0.157389	0.156233	0.186955
							ENSG00000140948	ZCCHC14	16	1.9312	1.04976	1.05939		ENSG00000040275	SPDL1	5	1.2063	0.971771	1.06495
							ENSG00000269935	AC092720.2	16	1.43138	0.562336	1.32651		ENSG00000263831	MIR378E	5	1.28252	0	0
							ENSG00000154118	JPH3	16	1.08783	0.789372	1.24216		ENSG00000244501	RN7SL623P	5	0.407257	0.349418	1.5451
							ENSG00000226180	AC010536.1	16	1.39011	0.615066	0.930988		ENSG00000253213	USP12P1	5	3.37856	0.51885	1.81496
							ENSG00000104731	KLHDC4	16	1.05309	0.815092	0.960463		ENSG00000264249	MIR3912	5	0.651183	3.16987	1.47848
							ENSG00000103257	SLC7A5	16	1.84005	0.411349	0.979747		ENSG00000181163	NPM1	5	1.024	1.07907	1.16003
							ENSG00000278598	MIR6775	16	2.19313	0.771707	0.668669		ENSG00000072803	FBXW11	5	1.03999	1.03885	0.985663
							ENSG00000158545	ZC3H18	16	1.17227	0.694629	1.15388		ENSG00000168246	UBTD2	5	1.07598	0.917336	0.946949
							ENSG00000124391	IL17C	16	1.31697	0.58142	0.586469		ENSG00000212529	AC024561.1	5	1.26071	0.392189	1.22313
							ENSG00000051523	CYBA	16	1.07104	1.03713	1.10251		ENSG00000253218	KLF3P1	5	2.30096	0.937532	0.958464
							ENSG00000167508	MVD	16	0.928795	0.737783	1.12217		ENSG00000174705	SH3PXD2B	5	1.0553	0.839919	0.964518
							ENSG00000185669	SNAI3	16	0.930988	0.81424	1.23575		ENSG00000214357	NEURL1B	5	0.981031	0.799632	0.873129
							ENSG00000158717	RNF166	16	1.10067	0.811986	1.08665		ENSG00000253683	AC027309.2	5	0.935108	0.909995	0.852124
							ENSG00000174177	CTU2	16	0.689804	0.651501	0.962398		ENSG00000120129	DUSP1	5	0.974596	1.11958	1.33212
							ENSG00000103335	PIEZO1	16	1.94498	0.910024	1.26604		ENSG00000113719	ERGIC1	5	1.07277	0.977624	1.09209
							ENSG00000167513	CDT1	16	1.00708	0.858064	1.20323		ENSG00000037241	RPL26L1	5	0.871883	0.946664	1.00915
							ENSG00000198931	APRT	16	0.862435	0.989522	1.05283		ENSG00000253785	AC008429.2	5	0.858225	0.976349	1.0112
							ENSG00000167515	TRAPPC2L	16	0.930657	0.961034	1.12977		ENSG00000113732	ATP6V0E1	5	1.00962	0.789843	0.902082
							ENSG00000176715	ACSF3	16	1.2289	0.978932	1.20404		ENSG00000254328	AC008429.4	5	4.1029	0.376139	3.19981
							ENSG00000259803	SLC22A31	16	0.950668	0.998864	0.919863		ENSG00000212402	SNORA74B	5	1.53045	1.64774	1.26355
							ENSG00000259877	AC009113.1	16	1.52843	1.32149	1.5178		ENSG00000113734	BNIP1	5	1.18682	0.939139	1.28796
							ENSG00000170100	ZNF778	16	1.38442	0.85126	0.966838		ENSG00000113739	STC2	5	3.17574	0.652139	1.20389
							ENSG00000268218	AC137932.3	16	1.54385	0.596518	1.12992		ENSG00000145919	BOD1	5	1.06574	0.928762	1.11513
							ENSG00000260279	AC137932.1	16	3.66416	0.934703	1.63777		ENSG00000113742	CPEB4	5	1.379	1.17843	0.909954
							ENSG00000270832	AC092120.2	16	5.85496	1.42633	1.28584		ENSG00000249031	SUMO2P6	5	0.603234	1.46681	1.27579
							ENSG00000197912	SPG7	16	1.07926	0.851372	1.29463		ENSG00000164466	SFXN1	5	0.939709	0.842924	0.962032
							ENSG00000167526	RPL13	16	0.93308	1.03152	1.443		ENSG00000270839	AC091393.1	5	1.16245	0.977142	1.50997
							ENSG00000178773	CPNE7	16	1.16054	1.0468	1.34677		ENSG00000200648	RNU6-226P	5	1.45224	0	2.23117
							ENSG00000131165	CHMP1A	16	0.895721	0.753413	1.06111		ENSG00000051596	THOC3	5	0.705095	0.833446	0.750451
							ENSG00000167523	SPATA33	16	1.02224	0.955404	1.12959		ENSG00000251667	BRCC3P1	5	2.51386	1.1418	0.763422
							ENSG00000185324	CDK10	16	1.17902	0.689943	1.28812		ENSG00000122203	KIAA1191	5	0.978539	0.892976	1.11237
							ENSG00000158792	SPATA2L	16	1.0198	0.727482	0.844981		ENSG00000221464	MIR1271	5	13.6606	5.56285	20.6876
							ENSG00000187741	FANCA	16	1.11338	0.904014	1.0616		ENSG00000048162	NOP16	5	0.727765	0.734532	0.788954
							ENSG00000141002	TCF25	16	1.1097	0.864074	1.0221		ENSG00000146066	HIGD2A	5	1.05851	1.14753	1.16624
							ENSG00000140995	DEF8	16	0.790826	0.821961	1.02289		ENSG00000175416	CLTB	5	0.968327	0.97556	1.28023
							ENSG00000177946	CENPBD1	16	1.3118	0.815324	0.926363		ENSG00000113194	FAF2	5	1.2024	0.946069	1.04681
							ENSG00000223959	AFG3L1P	16	1.42846	0.928512	1.05746		ENSG00000146083	RNF44	5	1.93621	1.00494	1.27392
							ENSG00000003249	DBNDD1	16	1.17016	0.913883	1.08707		ENSG00000243959	RN7SL684P	5	0.935051	0.429613	1.47166
							ENSG00000141013	GAS8	16	1.57064	1.16026	1.34477		ENSG00000169258	GPRIN1	5	0.703738	0.813643	0.954843
														ENSG00000074317	SNCB	5	0.923016	1.09753	1.36843
														ENSG00000048140	TSPAN17	5	0.922376	0.897451	1.02532
														ENSG00000248859	LINC01574	5	1.19205	1.08893	1.54598
														ENSG00000087206	UIMC1	5	1.03531	0.900882	1.18506
														ENSG00000113761	ZNF346	5	1.13693	0.869433	1.1473
														ENSG00000251666	ZNF346-IT1	5	1.4402	1.11811	0.953607
														ENSG00000160867	FGFR4	5	0.880019	0.781292	1.429
														ENSG00000165671	NSD1	5	1.12662	0.926153	1.0457
														ENSG00000240729	AC146507.2	5	1.82478	0.86233	1.15844
														ENSG00000270706	PRMT1P1	5	1.97727	1.17507	1.24295
														ENSG00000169228	RAB24	5	1.4356	1.05844	1.63317
														ENSG00000213347	MXD3	5	0.847577	1.40636	1.49204
														ENSG00000169230	PRELID1	5	0.850932	0.824876	1.23846
														ENSG00000169223	LMAN2	5	1.0297	0.846289	1.22637
														ENSG00000239393	AC146507.1	5	9.93359	0	2.3574
														ENSG00000169220	RGS14	5	0.835334	1.05843	1.58531
														ENSG00000131187	F12	5	1.12549	0.962754	2.2387
														ENSG00000198055	GRK6	5	1.04608	0.911243	1.21542
														ENSG00000131188	PRR7	5	1.05708	1.08922	1.18589
														ENSG00000113758	DBN1	5	0.986602	0.803917	0.971451
														ENSG00000196923	PDLIM7	5	1.22514	0.871408	1.05309
														ENSG00000183258	DDX41	5	0.992197	1.08024	1.20034
														ENSG00000146067	FAM193B	5	1.28789	0.932873	1.34886
														ENSG00000272459	AC139795.3	5	1.69946	2.31397	3.31144
														ENSG00000184840	TMED9	5	0.915343	0.90139	1.16025
														ENSG00000027847	B4GALT7	5	1.04821	0.871202	1.20917
														ENSG00000249129	SUDS3P1	5	1.24449	1.15856	1.09836
														ENSG00000145911	N4BP3	5	0.974514	0.717911	1.03932
														ENSG00000145916	RMND5B	5	1.41324	0.843559	1.06695
														ENSG00000145912	NHP2	5	0.85727	0.897994	1.12929
														ENSG00000197451	HNRNPAB	5	0.922812	0.811637	0.85224
														ENSG00000175309	PHYKPL	5	1.37879	0.972819	1.22145
														ENSG00000113240	CLK4	5	1.40219	1.08001	1.16421
														ENSG00000252464	RN7SKP70	5	0.961377	1.29822	0.955915
														ENSG00000169131	ZNF354A	5	1.24071	1.10667	0.993658
														ENSG00000274813	AC126915.2	5	0	1.11418	0
														ENSG00000178338	ZNF354B	5	0.978304	0.853491	1.01196
														ENSG00000272431	AC104117.5	5	1.50626	2.91776	0
														ENSG00000234284	ZNF879	5	1.22966	1.34435	0.958441
														ENSG00000177932	ZNF354C	5	1.34691	1.3714	0.0137099
														ENSG00000253520	AC136628.3	5	2.08937	1.61804	1.25855
														ENSG00000176783	RUFY1	5	1.21521	0.980913	1.11419
														ENSG00000249140	PRDX2P3	5	2.02314	0.607161	1.93972
														ENSG00000169045	HNRNPH1	5	1.05966	1.03791	1.00592
														ENSG00000204659	CBY3	5	0.879584	0.444594	1.21668
														ENSG00000127022	CANX	5	1.14459	0.91712	1.04986
														ENSG00000161021	MAML1	5	1.64129	0.89478	1.14181
														ENSG00000213316	LTC4S	5	0.807158	0.968465	1.05988
														ENSG00000161013	MGAT4B	5	1.07245	0.834654	1.16714
														ENSG00000161011	SQSTM1	5	1.09945	0.869563	1.0305
														ENSG00000161010	MRNIP	5	1.33782	1.06716	1.6144
														ENSG00000222448	RN7SKP150	5	1.33349	0.251155	1.88734
														ENSG00000252202	Y_RNA	5	4.16199	2.0071	6.08556
														ENSG00000245317	AC008393.1	5	1.60962	0.977209	1.78847
														ENSG00000197226	TBC1D9B	5	1.23081	1.16138	1.27479
														ENSG00000113269	RNF130	5	1.17746	1.13722	1.2414
														ENSG00000249412	AC010285.1	5	1.43761	1.10952	1.30908
														ENSG00000198995	MIR340	5	3.74093	1.50702	1.87764
														ENSG00000050748	MAPK9	5	1.31151	0.964762	1.18032
														ENSG00000253908	AC104115.2	5	2.74574	0.869466	1.02276
														ENSG00000248367	AC008610.1	5	1.40103	1.43573	1.51441
														ENSG00000131459	GFPT2	5	1.38069	0.881179	1.31102
														ENSG00000113300	CNOT6	5	1.50038	0.938959	1.07672
														ENSG00000250749	AC122714.1	5	2.33843	1.4548	0.560827
														ENSG00000037280	FLT4	5	1.00005	0.852448	1.33032
														ENSG00000131446	MGAT1	5	0.774879	0.799619	1.00758
														ENSG00000280161	AC022413.1	5	2.30015	1.49154	2.1746
														ENSG00000278970	HEIH	5	1.66883	0.989097	1.43646
														ENSG00000196670	ZFP62	5	1.15031	1.1055	1.21613
														ENSG00000146063	TRIM41	5	0.950818	0.889322	1.19924
														ENSG00000204628	RACK1	5	0.910426	0.97366	1.1509
														ENSG00000183718	TRIM52	5	1.42708	1.16331	1.15827
														ENSG00000248275	TRIM52-AS1	5	0.788517	0.905569	0.840879
														ENSG00000248103	AC008443.2	5	1.01133	0.622281	0.10362
														ENSG00000222533	RNU6-705P	5	2.0153	0.251369	0.318892
						ENSG00000230946	HNRNPA1P68	1	1.27507
						ENSG00000117543	DPH5	1	1.03902
						ENSG00000235795	AC093157.2	1	1.76403
						ENSG00000170989	S1PR1	1	1.56356
						ENSG00000183298	RPSAP19	1	1.0652
						ENSG00000234257	SOD2P1	1	1.78705
						ENSG00000185946	RNPC3	1	1.33801
						ENSG00000227850	SEPTIN2P1	1	0.705895
						ENSG00000232952	AL512844.1	1	1.17442
						ENSG00000198890	PRMT6	1	0.961771
						ENSG00000224550	NDUFA4P1	1	0.896443
						ENSG00000085491	SLC25A24	1	1.17742
						ENSG00000162636	FAM102B	1	1.26691
						ENSG00000162639	HENMT1	1	0.833368
						ENSG00000134186	PRPF38B	1	0.922788
						ENSG00000116266	STXBP3	1	1.12289
						ENSG00000228076	AL591719.1	1	1.5669
						ENSG00000121957	GPSM2	1	1.2183
						ENSG00000121940	CLCC1	1	1.05745
						ENSG00000244716	BX679664.3	1	1.09289
						ENSG00000228665	BX679664.1	1	0.408051
						ENSG00000197780	TAF13	1	0.96772
						ENSG00000215717	TMEM167B	1	1.16715
						ENSG00000251484	AL356488.1	1	0.902654
						ENSG00000031698	SARS1	1	1.0901
						ENSG00000143126	CELSR2	1	1.3855
						ENSG00000134222	PSRC1	1	1.09185
						ENSG00000134243	SORT1	1	0.997104
						ENSG00000143106	PSMA5	1	0.927154
						ENSG00000162650	ATXN7L2	1	1.16137
						ENSG00000174151	CYB561D1	1	1.20582
						ENSG00000181754	AMIGO1	1	1.16395
						ENSG00000065135	GNAI3	1	1.06291
						ENSG00000116337	AMPD2	1	0.953473
						ENSG00000168765	GSTM4	1	1.09024
						ENSG00000134202	GSTM3	1	0.862639
						ENSG00000168710	AHCYL1	1	1.13756
						ENSG00000143093	STRIP1	1	1.02689
						ENSG00000258634	AL160006.1	1	1.07169
						ENSG00000162775	RBM15	1	1.00943
						ENSG00000273373	AL355488.1	1	1.10266
						ENSG00000134248	LAMTOR5	1	0.958951
						ENSG00000177272	KCNA3	1	0.855868
						ENSG00000121931	LRIF1	1	1.22808
						ENSG00000273010	AL360270.3	1	1.56822
						ENSG00000156171	DRAM2	1	1.29492
						ENSG00000134255	CEPT1	1	1.12045
						ENSG00000173947	PIFO	1	1.04843
						ENSG00000260948	AL390195.2	1	1.27141
						ENSG00000233337	UBE2FP3	1	1.39742
						ENSG00000243960	AL390195.1	1	1.12221
						ENSG00000116455	WDR77	1	0.863731
						ENSG00000116459	ATP5PB	1	1.00604
						ENSG00000201028	RNU6-151P	1	1.06851
						ENSG00000197852	INKA2	1	1.47666
						ENSG00000064703	DDX20	1	0.942443
						ENSG00000143079	CTTNBP2NL	1	1.00478
						ENSG00000283296	MIR4256	1	0.486909
						ENSG00000116489	CAPZA1	1	1.04152
						ENSG00000235299	MRPL53P1	1	1.4685
						ENSG00000155363	MOV10	1	1.07518
						ENSG00000155366	RHOC	1	1.05181
						ENSG00000155367	PPM1J	1	1.10857
						ENSG00000155380	SLC16A1	1	1.06398
						ENSG00000229020	AKR7A2P1	1	1.20189
						ENSG00000198799	LRIG2	1	1.31351
						ENSG00000232499	AL391058.1	1	1.0947
						ENSG00000116793	PHTF1	1	1.00529
						ENSG00000232450	AL133517.1	1	0.907565
						ENSG00000081019	RSBN1	1	1.14824
						ENSG00000134262	AP4B1	1	1.07175
						ENSG00000118655	DCLRE1B	1	0.992368
						ENSG00000163349	HIPK1	1	1.09665
						ENSG00000116774	OLFML3	1	1.41759
						ENSG00000282048	AL591742.2	1	1.11136
						ENSG00000134207	SYT6	1	1.37268
						ENSG00000197323	TRIM33	1	1.11013
						ENSG00000226984	AL035410.1	1	1.74607
						ENSG00000201114	Y_RNA	1	1.74822
						ENSG00000116752	BCAS2	1	1.10756
						ENSG00000213281	NRAS	1	1.12711
						ENSG00000009307	CSDE1	1	1.11958
						ENSG00000201900	RNY1P13	1	0.883565
						ENSG00000052723	SIKE1	1	1.061
						ENSG00000134198	TSPAN2	1	1.13247
						ENSG00000173218	VANGL1	1	1.00078
						ENSG00000177551	NHLH2	1	1.10641
						ENSG00000163399	ATP1A1	1	1.02557
						ENSG00000212385	RNU6-817P	1	1.737
						ENSG00000177173	NAP1L4P1	1	1.33418
						ENSG00000143061	IGSF3	1	1.09049
						ENSG00000134247	PTGFRN	1	1.07603
						ENSG00000116830	TTF2	1	1.03795
						ENSG00000215930	MIR942	1	1.19716
						ENSG00000134253	TRIM45	1	1.09516
						ENSG00000198162	MAN1A2	1	1.09522
						ENSG00000228217	PNRC2P1	1	1.04151
						ENSG00000196505	GDAP2	1	1.08812
						ENSG00000065183	WDR3	1	0.916137
						ENSG00000194297	RNU1-75P	1	0.691795
						ENSG00000260941	LINC00622	1	1.41456
						ENSG00000143067	ZNF697	1	1.1455
						ENSG00000092621	PHGDH	1	1.00361
						ENSG00000134250	NOTCH2	1	1.12823
						ENSG00000265808	SEC22B	1	1.02043
						ENSG00000275538	RNVU1-19	1	0.446269
						ENSG00000281741	AC241377.3	1	1.17935
						ENSG00000277610	RNVU1-4	1	0.495308
						ENSG00000223345	H2BP1	1	1.39393
						ENSG00000213244	H3P4	1	1.27371
						ENSG00000188610	FAM72B	1	1.11362
						ENSG00000275129	AC243994.1	1	1.16136
						ENSG00000272583	AL592494.2	1	1.58201
						ENSG00000207349	RNVU1-17	1	0.629062
						ENSG00000252826	RNVU1-23	1	0.662914
						ENSG00000206737	RNVU1-18	1	1.26783
						ENSG00000207205	RNVU1-15	1	0.545143
						ENSG00000275291	RNVU1-26	1	0.428779
						ENSG00000278099	RNVU1-2A	1	0.583531
						ENSG00000271644	AC242498.1	1	0.438472
						ENSG00000215784	FAM72D	1	1.04209
						ENSG00000281571	AC241585.2	1	1.24356
						ENSG00000223612	AC241585.1	1	0.888756
						ENSG00000270722	RNVU1-31	1	0.931281
						ENSG00000265491	RNF115	1	1.0861
						ENSG00000186141	POLR3C	1	1.07963
						ENSG00000186364	NUDT17	1	1.08603
						ENSG00000131788	PIAS3	1	1.2178
						ENSG00000198483	ANKRD35	1	1.00637
						ENSG00000131779	PEX11B	1	1.21655
						ENSG00000265241	RBM8A	1	1.08185
						ENSG00000201558	RNVU1-6	1	0.579924
						ENSG00000233396	LINC01719	1	1.73592
						ENSG00000273768	RNVU1-29	1	0.490463
						ENSG00000274428	RNVU1-25	1	0.447663
						ENSG00000244371	PFN1P8	1	1.08528
						ENSG00000230832	SSBL4P	1	0.948412
						ENSG00000286172	RNVU1-8	1	0.608753
						ENSG00000131791	PRKAB2	1	1.14856
						ENSG00000180867	PDIA3P1	1	0.996193
						ENSG00000226015	CCT8P1	1	1.18142
						ENSG00000116128	BCL9	1	1.17999
						ENSG00000162836	ACP6	1	1.58744
						ENSG00000206791	RNU1-129P	1	1.16869
						ENSG00000206585	RNVU1-7	1	0.634002
						ENSG00000225080	PFN1P4	1	1.22537
						ENSG00000224335	AC239809.1	1	1.48471
						ENSG00000199879	RNVU1-22	1	0.619027
						ENSG00000228626	AC245100.3	1	2.26198
						ENSG00000235988	AC245100.5	1	1.62209
						ENSG00000252744	Y_RNA	1	0.539497
						ENSG00000283676	MIR5087	1	0.908279
						ENSG00000202408	RNVU1-21	1	1.63712
						ENSG00000272824	AC245100.6	1	1.17535
						ENSG00000207340	RNVU1-1	1	0.831677
						ENSG00000252135	RNU1-155P	1	0.596679
						ENSG00000278596	MIR6077	1	1.03967
						ENSG00000238825	RNVU1-2	1	0.749389
						ENSG00000201183	RNVU1-3	1	0.56526
						ENSG00000225871	AC245100.2	1	1.51923
						ENSG00000280649	AC245100.7	1	1.13307
						ENSG00000274210	RNVU1-27	1	0.719556
						ENSG00000201699	RNVU1-24	1	0.420149
						ENSG00000206828	RNVU1-30	1	0.594671
						ENSG00000203814	H2BC18	1	1.11334
						ENSG00000183598	H3C13	1	0.941177
						ENSG00000270882	H4C14	1	1.10006
						ENSG00000203811	H3C14	1	0.983966
						ENSG00000203812	H2AC18	1	1.1754
						ENSG00000220323	H2BC19P	1	1.15671
						ENSG00000261716	H2BC20P	1	1.19
						ENSG00000272196	H2AC19	1	1.09825
						ENSG00000203852	H3C15	1	1.36271
						ENSG00000270276	H4C15	1	0.996053
						ENSG00000184678	H2BC21	1	1.18645
						ENSG00000184260	H2AC20	1	1.1364
						ENSG00000184270	H2AC21	1	1.0844
						ENSG00000178096	BOLA1	1	1.09988
						ENSG00000159164	SV2A	1	0.983962
						ENSG00000143368	SF3B4	1	0.91519
						ENSG00000014914	MTMR11	1	1.21227
						ENSG00000264522	OTUD7B	1	1.04802
						ENSG00000136631	VPS45	1	1.08187
						ENSG00000023902	PLEKHO1	1	0.962441
						ENSG00000143401	ANP32E	1	1.03632
						ENSG00000222222	RNU2-17P	1	1.43838
						ENSG00000118298	CA14	1	1.09174
						ENSG00000117362	APH1A	1	0.99182
						ENSG00000118292	C1orf54	1	1.16111
						ENSG00000159208	CIART	1	1.35727
						ENSG00000266472	MRPS21	1	0.947327
						ENSG00000117360	PRPF3	1	1.00073
						ENSG00000143374	TARS2	1	1.032
						ENSG00000203804	ADAMTSL4-AS1	1	1.10747
						ENSG00000277452	RN7SL473P	1	0.649975
						ENSG00000274963	RN7SL600P	1	1.03238
						ENSG00000143384	MCL1	1	0.997043
						ENSG00000143420	ENSA	1	1.0285
						ENSG00000276103	U4	1	1.16711
						ENSG00000143457	GOLPH3L	1	1.08149
						ENSG00000143387	CTSK	1	0.98066
						ENSG00000143437	ARNT	1	1.09821
						ENSG00000143379	SETDB1	1	1.08931
						ENSG00000143418	CERS2	1	1.07814
						ENSG00000231073	AL590133.1	1	0.986233
						ENSG00000143412	ANXA9	1	1.15582
						ENSG00000143409	MINDY1	1	1.08573
						ENSG00000143363	PRUNE1	1	1.08736
						ENSG00000143443	C1orf56	1	1.18391
						ENSG00000197622	CDC42SE1	1	1.09556
						ENSG00000213190	MLLT11	1	1.02374
						ENSG00000143434	SEMA6C	1	1.09046
						ENSG00000163156	SCNM1	1	1.01967
						ENSG00000163155	LYSMD1	1	1.14537
						ENSG00000163159	VPS72	1	1.01257
						ENSG00000143398	PIP5K1A	1	1.06465
						ENSG00000159352	PSMD4	1	1.03789
						ENSG00000143373	ZNF687	1	1.07584
						ENSG00000143393	PI4KB	1	0.987797
						ENSG00000265753	RN7SL444P	1	2.19214
						ENSG00000273481	AL391069.2	1	1.18695
						ENSG00000143390	RFX5	1	1.11939
						ENSG00000237976	RFX5-AS1	1	0.898538
						ENSG00000143416	SELENBP1	1	1.16737
						ENSG00000159377	PSMB4	1	0.977965
						ENSG00000143442	POGZ	1	1.28747
						ENSG00000238711	RNY4P25	1	1.65055
						ENSG00000143375	CGN	1	1.08276
						ENSG00000143367	TUFT1	1	1.13845
						ENSG00000207606	MIR554	1	0.811337
						ENSG00000143376	SNX27	1	1.08535
						ENSG00000206635	RNU6-1062P	1	1.99604
						ENSG00000143436	MRPL9	1	1.03124
						ENSG00000182134	TDRKH	1	1.11579
						ENSG00000225556	C2CD4D	1	1.06925
						ENSG00000201134	Y_RNA	1	1.02641
						ENSG00000234614	C2CD4D-AS1	1	0.951097
						ENSG00000196407	THEM5	1	1.15637
						ENSG00000197747	S100A10	1	1.18328
						ENSG00000163191	S100A11	1	1.03427
						ENSG00000237008	LAPTM4BP1	1	0.801371
						ENSG00000197956	S100A6	1	1.05535
						ENSG00000196154	S100A4	1	0.98205
						ENSG00000188643	S100A16	1	0.888866
						ENSG00000189334	S100A14	1	1.67741
						ENSG00000189171	S100A13	1	1.09582
						ENSG00000160679	CHTOP	1	0.960196
						ENSG00000143553	SNAPIN	1	1.08852
						ENSG00000143621	ILF2	1	0.941753
						ENSG00000169418	NPR1	1	1.04125
						ENSG00000143624	INTS3	1	1.0149
						ENSG00000143554	SLC27A3	1	1.02495
						ENSG00000223599	AL513523.1	1	1.44553
						ENSG00000198837	DENND4B	1	1.24344
						ENSG00000160741	CRTC2	1	0.987113
						ENSG00000143570	SLC39A1	1	0.826209
						ENSG00000282386	AL358472.4	1	1.08784
						ENSG00000273026	AL358472.3	1	1.23637
						ENSG00000143578	CREB3L4	1	1.08346
						ENSG00000143543	JTB	1	0.98968
						ENSG00000272654	AL358472.2	1	1.20834
						ENSG00000143545	RAB13	1	0.88133
						ENSG00000177954	RPS27	1	1.06538
						ENSG00000231416	AL358472.1	1	0.955843
						ENSG00000143549	TPM3	1	0.941341
						ENSG00000143612	C1orf43	1	1.07741
						ENSG00000143569	UBAP2L	1	0.987267
						ENSG00000201129	SNORA58B	1	1.14914
						ENSG00000143575	HAX1	1	1.09895
						ENSG00000143515	ATP8B2	1	0.92758
						ENSG00000238365	RNU7-57P	1	1.36145
						ENSG00000160714	UBE2Q1	1	1.02614
						ENSG00000229780	UBE2Q1-AS1	1	0.927352
						ENSG00000160716	CHRNB2	1	0.848898
						ENSG00000160710	ADAR	1	1.05995
						ENSG00000163344	PMVK	1	0.910025
						ENSG00000270361	AL451085.1	1	1.4246
						ENSG00000163346	PBXIP1	1	1.10632
						ENSG00000163348	PYGO2	1	1.07886
						ENSG00000160691	SHC1	1	0.934163
						ENSG00000173207	CKS1B	1	1.09699
						ENSG00000264349	MIR4258	1	1.38378
						ENSG00000160688	FLAD1	1	0.869598
						ENSG00000163352	LENEP	1	1.42035
						ENSG00000160685	ZBTB7B	1	1.01108
						ENSG00000232093	DCST1-AS1	1	1.12874
						ENSG00000143537	ADAM15	1	1.04495
						ENSG00000243364	EFNA4	1	1.02328
						ENSG00000143590	EFNA3	1	1.1057
						ENSG00000169242	EFNA1	1	1.68649
						ENSG00000169241	SLC50A1	1	1.05544
						ENSG00000179085	DPM3	1	1.01464
						ENSG00000163463	KRTCAP2	1	1.13176
						ENSG00000163462	TRIM46	1	1.22615
						ENSG00000169231	THBS3	1	1.23638
						ENSG00000173171	MTX1	1	1.08352
						ENSG00000236675	MTX1P1	1	1.71189
						ENSG00000177628	GBA	1	1.04017
						ENSG00000160767	FAM189B	1	1.13201
						ENSG00000116521	SCAMP3	1	0.98763
						ENSG00000176444	CLK2	1	1.09883
						ENSG00000160752	FDPS	1	0.990885
						ENSG00000225855	RUSC1-AS1	1	1.0957
						ENSG00000160753	RUSC1	1	0.902763
						ENSG00000116539	ASH1L	1	1.22424
						ENSG00000237872	POU5F1P4	1	1.09566
						ENSG00000235919	ASH1L-AS1	1	1.14687
						ENSG00000271267	AL353807.4	1	1.03626
						ENSG00000232519	AL353807.2	1	1.37783
						ENSG00000125459	MSTO1	1	0.986901
						ENSG00000163374	YY1AP1	1	1.11126
						ENSG00000132676	DAP3	1	1.0572
						ENSG00000203761	MSTO2P	1	1.08582
						ENSG00000116580	GON4L	1	1.06757
						ENSG00000132718	SYT11	1	1.38881
						ENSG00000143622	RIT1	1	1.22993
						ENSG00000132680	KHDC4	1	1.05932
						ENSG00000207475	SNORA80E	1	0.949743
						ENSG00000116584	ARHGEF2	1	1.18461
						ENSG00000163479	SSR2	1	0.969101
						ENSG00000160803	UBQLN4	1	0.921925
						ENSG00000116586	LAMTOR2	1	1.01474
						ENSG00000132698	RAB25	1	1.20858
						ENSG00000254726	MEX3A	1	0.856093
						ENSG00000160789	LMNA	1	1.01202
						ENSG00000160785	SLC25A44	1	0.948488
						ENSG00000160783	PMF1	1	1.09866
						ENSG00000160781	PAQR6	1	1.0175
						ENSG00000198952	SMG5	1	0.97839
						ENSG00000198715	GLMP	1	1.06333
						ENSG00000163468	CCT3	1	0.933019
						ENSG00000207933	MIR9-1	1	0.723491
						ENSG00000206651	Y_RNA	1	2.19903
						ENSG00000183856	IQGAP3	1	1.12555
						ENSG00000163382	NAXE	1	0.948493
						ENSG00000160818	GPATCH4	1	0.722971
						ENSG00000132688	NES	1	0.938563
						ENSG00000143320	CRABP2	1	1.47173
						ENSG00000143319	ISG20L2	1	0.911894
						ENSG00000143303	RRNAD1	1	1.1498
						ENSG00000143314	MRPL24	1	1.03489
						ENSG00000143321	HDGF	1	0.911452
						ENSG00000143294	PRCC	1	1.02058
						ENSG00000132694	ARHGEF11	1	1.14674
						ENSG00000211581	MIR765	1	0.703085
						ENSG00000266160	RN7SL612P	1	1.00043
						ENSG00000237842	SMU1P1	1	0.94831
						ENSG00000117036	ETV3	1	1.02829
						ENSG00000183853	KIRREL1	1	1.10372
						ENSG00000158473	CD1D	1	1.37252
						ENSG00000222552	RNA5SP60	1	2.13214
						ENSG00000158716	DUSP23	1	1.05565
						ENSG00000158710	TAGLN2	1	0.925631
						ENSG00000085552	IGSF9	1	1.13183
						ENSG00000143315	PIGM	1	1.07438
						ENSG00000162729	IGSF8	1	1.10399
						ENSG00000018625	ATP1A2	1	0.99075
						ENSG00000162734	PEA15	1	0.932266
						ENSG00000132716	DCAF8	1	1.16487
						ENSG00000228606	AL139011.1	1	1.35259
						ENSG00000224261	RPSAP18	1	1.19456
						ENSG00000162735	PEX19	1	1.07336
						ENSG00000122218	COPA	1	1.08611
						ENSG00000235082	SUMO1P3	1	1.13413
						ENSG00000202078	Y_RNA	1	1.68629
						ENSG00000162736	NCSTN	1	1.10433
						ENSG00000162738	VANGL2	1	1.13229
						ENSG00000213080	AL354714.2	1	0.986926
						ENSG00000158764	ITLN2	1	0.983564
						ENSG00000158769	F11R	1	1.13233
						ENSG00000215845	TSTD1	1	1.38989
						ENSG00000158773	USF1	1	0.920394
						ENSG00000162755	KLHDC9	1	1.13835
						ENSG00000143256	PFDN2	1	1.08939
						ENSG00000158793	NIT1	1	1.07281
						ENSG00000158796	DEDD	1	1.05821
						ENSG00000143222	UFC1	1	1.07403
						ENSG00000143258	USP21	1	1.11761
						ENSG00000143224	PPOX	1	0.953725
						ENSG00000158850	B4GALT3	1	1.01476
						ENSG00000158859	ADAMTS4	1	0.751657
						ENSG00000158864	NDUFS2	1	0.992126
						ENSG00000158882	TOMM40L	1	0.790627
						ENSG00000284035	MIR5187	1	1.55222
						ENSG00000158887	MPZ	1	1.34973
						ENSG00000143252	SDHC	1	0.898612
						ENSG00000081721	DUSP12	1	1.0858
						ENSG00000252262	RNA5SP61	1	0.438562
						ENSG00000239887	C1orf226	1	1.5983
						ENSG00000171722	SPATA46	1	2.13209
						ENSG00000152332	UHMK1	1	1.08081
						ENSG00000259788	AL596325.1	1	0.96817
						ENSG00000117143	UAP1	1	0.992924
						ENSG00000272574	AL596325.2	1	2.04375
						ENSG00000132196	HSD17B7	1	0.907754
						ENSG00000143228	NUF2	1	1.35596
						ENSG00000185630	PBX1	1	1.11909
						ENSG00000207082	RNU6-171P	1	1.82586
						ENSG00000269887	AL391001.1	1	1.89381
						ENSG00000276359	Metazoa_SRP	1	1.34438
						ENSG00000271917	AL357568.1	1	1.29553
						ENSG00000143198	MGST3	1	0.983331
						ENSG00000143149	ALDH9A1	1	1.07601
						ENSG00000143183	TMCO1	1	1.02286
						ENSG00000224358	TMCO1-AS1	1	1.18328
						ENSG00000143179	UCK2	1	1.01616
						ENSG00000215952	MIR921	1	1.39948
						ENSG00000215835	AL596087.1	1	1.01237
						ENSG00000143157	POGK	1	1.02886
						ENSG00000152382	TADA1	1	1.08952
						ENSG00000225171	DUTP6	1	0.951392
						ENSG00000272205	AL451050.2	1	0.818636
						ENSG00000143190	POU2F1	1	1.08686
						ENSG00000272033	AL136984.1	1	1.36584
						ENSG00000143162	CREG1	1	1.09922
						ENSG00000197965	MPZL1	1	1.0007
						ENSG00000143158	MPC2	1	1.0966
						ENSG00000224837	GCSHP5	1	0.915875
						ENSG00000143147	GPR161	1	0.958191
						ENSG00000143155	TIPRL	1	1.17541
						ENSG00000213064	SFT2D2	1	1.01671
						ENSG00000143153	ATP1B1	1	1.05909
						ENSG00000117475	BLZF1	1	1.08865
						ENSG00000117479	SLC19A2	1	1.09073
						ENSG00000234604	AL021068.1	1	1.63102
						ENSG00000171806	METTL18	1	1.20279
						ENSG00000000457	SCYL3	1	1.30433
						ENSG00000239494	RN7SL333P	1	0.970279
						ENSG00000120370	GORAB	1	1.20078
						ENSG00000285665	TOP1P1	1	1.00138
						ENSG00000268062	SRP14P4	1	1.90951
						ENSG00000117523	PRRC2C	1	1.22269
						ENSG00000233328	PFN1P1	1	1.07561
						ENSG00000117533	VAMP4	1	1.2286
						ENSG00000010165	EEF1AKNMT	1	0.875841
						ENSG00000135845	PIGC	1	1.05114
						ENSG00000094975	SUCO	1	1.22946
						ENSG00000117592	PRDX6	1	1.07539
						ENSG00000225591	BX248409.1	1	2.03561
						ENSG00000200674	RN7SKP160	1	2.26168
						ENSG00000120334	CENPL	1	1.06622
						ENSG00000117593	DARS2	1	0.972859
						ENSG00000234741	GAS5	1	1.05046
						ENSG00000270084	GAS5-AS1	1	0.952231
						ENSG00000185278	ZBTB37	1	1.13804
						ENSG00000135870	RC3H1	1	1.07797
						ENSG00000224977	LINC02776	1	0.913276
						ENSG00000203737	GPR52	1	0.95775
						ENSG00000237249	Z99127.2	1	1.53231
						ENSG00000223525	RABGAP1L-IT1	1	1.58143
						ENSG00000235869	Z99127.1	1	1.5923
						ENSG00000252552	RNU6-307P	1	0.850384
						ENSG00000116161	CACYBP	1	0.90634
						ENSG00000120333	MRPS14	1	0.985426
						ENSG00000235750	KIAA0040	1	1.07523
						ENSG00000143207	COP1	1	0.986897
						ENSG00000252906	SCARNA3	1	1.17203
						ENSG00000228686	AL590723.1	1	1.41888
						ENSG00000224687	RASAL2-AS1	1	1.04482
						ENSG00000270575	AL160281.1	1	0.733804
						ENSG00000213058	AL365357.1	1	1.26475
						ENSG00000273062	AL449106.1	1	1.07968
						ENSG00000116191	RALGPS2	1	1.21821
						ENSG00000228196	PTPN2P1	1	1.09684
						ENSG00000201791	SNORA63	1	1.32933
						ENSG00000116199	FAM20B	1	1.07379
						ENSG00000232750	AL139132.1	1	0.76368
						ENSG00000186283	TOR3A	1	1.05652
						ENSG00000143322	ABL2	1	1.08454
						ENSG00000201619	AL512326.1	1	1.51228
						ENSG00000231564	EIF4A1P11	1	1.39893
						ENSG00000225711	AL512326.3	1	1.16759
						ENSG00000169905	TOR1AIP2	1	1.01881
						ENSG00000272906	AL353708.3	1	1.46442
						ENSG00000143337	TOR1AIP1	1	1.06906
						ENSG00000135837	CEP350	1	1.15221
						ENSG00000235145	RPSAP16	1	1.85988
						ENSG00000223450	AL590632.1	1	0.924647
						ENSG00000116260	QSOX1	1	1.10991
						ENSG00000230124	ACBD6	1	1.02841
						ENSG00000265435	MIR3121	1	1.31519
						ENSG00000143324	XPR1	1	1.0846
						ENSG00000251520	AL162431.2	1	1.65083
						ENSG00000270711	AL162431.3	1	1.32067
						ENSG00000135823	STX6	1	1.0298
						ENSG00000162783	IER5	1	0.750748
						ENSG00000135821	GLUL	1	0.980401
						ENSG00000143333	RGS16	1	1.34255
						ENSG00000261504	LINC01686	1	1.44871
						ENSG00000135829	DHX9	1	0.952913
						ENSG00000224040	HMGN1P4	1	1.16969
						ENSG00000135862	LAMC1	1	1.24866
						ENSG00000058085	LAMC2	1	1.26512
						ENSG00000162704	ARPC5	1	1.04739
						ENSG00000198860	TSEN15	1	1.12579
						ENSG00000271387	AL445228.2	1	0.62486
						ENSG00000116406	EDEM3	1	1.10115
						ENSG00000252222	RNU7-13P	1	1.55903
						ENSG00000121481	RNF2	1	1.11148
						ENSG00000232792	FTH1P25	1	1.17904
						ENSG00000121486	TRMT1L	1	1.15601
						ENSG00000231084	RPL22P24	1	1.13914
						ENSG00000279838	AL356273.3	1	0.919551
						ENSG00000116679	IVNS1ABP	1	0.996364
						ENSG00000273004	AL078644.1	1	1.18006
						ENSG00000047410	TPR	1	1.16342
						ENSG00000157181	ODR4	1	1.16558
						ENSG00000262180	OCLM	1	1.28855
						ENSG00000225462	FDPSP1	1	0.547488
						ENSG00000226723	AL513175.1	1	1.20633
						ENSG00000236792	AL513175.2	1	1.26309
						ENSG00000116741	RGS2	1	1.12295
						ENSG00000234473	ZNF101P2	1	0.987883
						ENSG00000116750	UCHL5	1	1.166
						ENSG00000238754	SCARNA18B	1	0.86325
						ENSG00000116747	RO60	1	1.09965
						ENSG00000023572	GLRX2	1	1.12934
						ENSG00000134371	CDC73	1	1.1598
						ENSG00000221680	MIR1278	1	1.02217
						ENSG00000162630	B3GALT2	1	1.37555
						ENSG00000265986	MIR4735	1	1.75371
						ENSG00000066279	ASPM	1	1.25356
						ENSG00000235748	SEPTIN14P12	1	1.28092
						ENSG00000177888	ZBTB41	1	1.27382
						ENSG00000207139	Y_RNA	1	1.29928
						ENSG00000233040	FAM204BP	1	1.89035
						ENSG00000273093	AC097065.2	1	2.09914
						ENSG00000213045	AC097065.1	1	1.42254
						ENSG00000230623	AC104461.1	1	1.22945
						ENSG00000162702	ZNF281	1	0.987128
						ENSG00000118193	KIF14	1	1.17843
						ENSG00000118197	DDX59	1	1.1838
						ENSG00000118200	CAMSAP2	1	1.08838
						ENSG00000163362	INAVA	1	1.16238
						ENSG00000116852	KIF21B	1	1.05733
						ENSG00000229191	AL358473.1	1	0.863368
						ENSG00000116857	TMEM9	1	1.05902
						ENSG00000118194	TNNT2	1	1.37385
						ENSG00000159166	LAD1	1	0.804114
						ENSG00000282221	AC119427.1	1	0.947043
						ENSG00000174307	PHLDA3	1	0.952901
						ENSG00000159176	CSRP1	1	1.78351
						ENSG00000198700	IPO9	1	0.995452
						ENSG00000277681	MIR6739	1	2.12735
						ENSG00000198892	SHISA4	1	0.913316
						ENSG00000134375	TIMM17A	1	0.962612
						ENSG00000176393	RNPEP	1	1.05019
						ENSG00000275207	MIR6740	1	0.977136
						ENSG00000163435	ELF3	1	1.50798
						ENSG00000143862	ARL8A	1	1.07567
						ENSG00000077152	UBE2T	1	1.05413
						ENSG00000232626	AC099336.1	1	0.861029
						ENSG00000236439	AC099336.2	1	1.10084
						ENSG00000117139	KDM5B	1	1.18683
						ENSG00000226148	SLC25A39P1	1	2.03631
						ENSG00000260021	AC098934.2	1	1.66212
						ENSG00000228288	PCAT6	1	1.24317
						ENSG00000214796	TUBA5P	1	1.06815
						ENSG00000234996	ACTG1P25	1	1.3524
						ENSG00000183155	RABIF	1	0.890735
						ENSG00000117153	KLHL12	1	1.11404
						ENSG00000230280	HNRNPA1P59	1	1.39112
						ENSG00000199471	Y_RNA	1	0.891578
						ENSG00000159346	ADIPOR1	1	0.967732
						ENSG00000159348	CYB5R1	1	1.18968
						ENSG00000163444	TMEM183A	1	0.958679
						ENSG00000143847	PPFIA4	1	2.0581
						ENSG00000159388	BTG2	1	0.926316
						ENSG00000058668	ATP2B4	1	1.45078
						ENSG00000221643	SNORA77	1	0.701648
						ENSG00000227417	AC114402.1	1	1.4649
						ENSG00000223505	RPL35AP5	1	0.757489
						ENSG00000182004	SNRPE	1	1.06251
						ENSG00000143842	SOX13	1	1.16406
						ENSG00000143845	ETNK2	1	0.89745
						ENSG00000219133	AL592114.1	1	1.04815
						ENSG00000158615	PPP1R15B	1	1.03957
						ENSG00000198625	MDM4	1	1.20535
						ENSG00000236779	AL512306.1	1	1.28204
						ENSG00000229657	AL391822.1	1	1.73869
						ENSG00000174529	TMEM81	1	1.01021
						ENSG00000117222	RBBP5	1	0.876198
						ENSG00000271580	AL583832.1	1	1.17617
						ENSG00000133059	DSTYK	1	1.20091
						ENSG00000163545	NUAK2	1	1.63805
						ENSG00000235363	SNRPGP10	1	0.809299
						ENSG00000281406	BLACAT1	1	0.736503
						ENSG00000199059	MIR135B	1	0.422814
						ENSG00000117266	CDK18	1	1.10574
						ENSG00000206762	RNU6-418P	1	1.72232
						ENSG00000158711	ELK4	1	1.28954
						ENSG00000236942	AC096533.1	1	1.04775
						ENSG00000158715	SLC45A3	1	1.07203
						ENSG00000069275	NUCKS1	1	1.09456
						ENSG00000201944	SNORA72	1	2.14172
						ENSG00000117280	RAB29	1	0.83731
						ENSG00000133065	SLC41A1	1	1.11976
						ENSG00000196550	FAM72A	1	1.26173
						ENSG00000229509	AC244023.1	1	0.93754
						ENSG00000263528	IKBKE	1	0.999401
						ENSG00000143486	EIF2D	1	1.19907
						ENSG00000162889	MAPKAPK2	1	1.071
						ENSG00000182795	C1orf116	1	1.01968
						ENSG00000123836	PFKFB2	1	1.10787
						ENSG00000180667	YOD1	1	1.01007
						ENSG00000196352	CD55	1	1.50196
						ENSG00000117322	CR2	1	1.18566
						ENSG00000117335	CD46	1	1.09645
						ENSG00000234219	CDCA4P4	1	0.869683
						ENSG00000230937	MIR205HG	1	0.929696
						ENSG00000284485	MIR205	1	0.764416
						ENSG00000162757	C1orf74	1	1.07851
						ENSG00000117595	IRF6	1	1.13561
						ENSG00000117597	UTP25	1	0.933751
						ENSG00000082497	SERTAD4	1	1.49433
						ENSG00000200972	RNU5A-8P	1	0.610494
						ENSG00000234004	AC092017.1	1	0.8559
						ENSG00000117625	RCOR3	1	1.33404
						ENSG00000082512	TRAF5	1	1.27002
						ENSG00000236809	SNX25P1	1	1.09781
						ENSG00000117650	NEK2	1	1.24339
						ENSG00000123684	LPGAT1	1	1.12228
						ENSG00000143493	INTS7	1	1.08886
						ENSG00000212187	AC092814.1	1	1.62779
						ENSG00000143476	DTL	1	1.04923
						ENSG00000220749	RPL21P28	1	1.13444
						ENSG00000264358	MIR3122	1	1.09576
						ENSG00000066027	PPP2R5A	1	1.07136
						ENSG00000225338	RPL23AP18	1	1.26305
						ENSG00000201544	SNORA16B	1	0.818498
						ENSG00000229832	AL360091.1	1	1.25895
						ENSG00000065600	PACC1	1	1.05607
						ENSG00000117691	NENF	1	1.08654
						ENSG00000260805	AC092803.1	1	1.26531
						ENSG00000162772	ATF3	1	1.77804
						ENSG00000117697	NSL1	1	1.08876
						ENSG00000203705	TATDN3	1	1.20761
						ENSG00000198468	FLVCR1-DT	1	1.32418
						ENSG00000162769	FLVCR1	1	1.01322
						ENSG00000282718	AC104333.4	1	1.09856
						ENSG00000143494	VASH2	1	1.32883
						ENSG00000174606	ANGEL2	1	1.11131
						ENSG00000152104	PTPN14	1	1.16921
						ENSG00000213036	AL445305.1	1	1.22053
						ENSG00000117724	CENPF	1	1.22541
						ENSG00000224584	UBE2V1P13	1	1.25163
						ENSG00000136636	KCTD3	1	1.03194
						ENSG00000067533	RRP15	1	0.978381
						ENSG00000229016	AC096638.2	1	1.21696
						ENSG00000223375	AC096638.1	1	0.943647
						ENSG00000143353	LYPLAL1	1	1.31811
						ENSG00000225920	RIMKLBP2	1	1.71774
						ENSG00000277007	AC096642.1	1	1.78
						ENSG00000215817	ZC3H11B	1	1.03186
						ENSG00000136628	EPRS1	1	1.11134
						ENSG00000162813	BPNT1	1	1.04782
						ENSG00000067704	IARS2	1	1.09535
						ENSG00000207590	MIR215	1	2.18665
						ENSG00000232134	RPS15AP12	1	0.687311
						ENSG00000118873	RAB3GAP2	1	1.07551
						ENSG00000222370	SNORA36B	1	0.401692
						ENSG00000270585	SNX2P1	1	1.24754
						ENSG00000270708	KF455155.1	1	0.873479
						ENSG00000218283	MORF4L1P1	1	1.05399
						ENSG00000243872	RN7SL464P	1	0.758683
						ENSG00000233012	HDAC1P2	1	1.41342
						ENSG00000162817	C1orf115	1	1.05858
						ENSG00000186205	MTARC1	1	0.92755
						ENSG00000143498	TAF1A	1	1.00551
						ENSG00000154305	MIA3	1	1.10968
						ENSG00000229399	AL592148.1	1	1.12451
						ENSG00000272750	AL592148.3	1	1.13848
						ENSG00000186063	AIDA	1	1.04462
						ENSG00000162819	BROX	1	1.15143
						ENSG00000234523	NDUFB1P2	1	2.05828
						ENSG00000162909	CAPN2	1	0.951067
						ENSG00000143514	TP53BP2	1	1.01315
						ENSG00000188460	ACTBP11	1	1.26252
						ENSG00000185495	AC138393.1	1	1.40015
						ENSG00000278467	AC138393.3	1	1.19922
						ENSG00000143756	FBXO28	1	1.01314
						ENSG00000236773	AC092809.3	1	1.05313
						ENSG00000143753	DEGS1	1	1.0233
						ENSG00000143748	NVL	1	1.01128
						ENSG00000221406	MIR320B2	1	2.25624
						ENSG00000143771	CNIH4	1	1.07712
						ENSG00000162923	WDR26	1	1.23324
						ENSG00000266618	MIR4742	1	0.967036
						ENSG00000143815	LBR	1	1.0686
						ENSG00000154380	ENAH	1	1.06216
						ENSG00000143742	SRP9	1	1.07963
						ENSG00000143819	EPHX1	1	1.16074
						ENSG00000196187	TMEM63A	1	1.20444
						ENSG00000243709	LEFTY1	1	0.751556
						ENSG00000143811	PYCR2	1	0.905035
						ENSG00000143768	LEFTY2	1	0.844021
						ENSG00000143751	SDE2	1	1.02853
						ENSG00000163041	H3-3A	1	1.09024
						ENSG00000182827	ACBD3	1	1.09515
						ENSG00000183814	LIN9	1	1.11832
						ENSG00000143799	PARP1	1	1.03063
						ENSG00000177770	CDKN2AIPNLP1	1	1.4681
						ENSG00000143801	PSEN2	1	0.982064
						ENSG00000163050	COQ8A	1	1.06681
						ENSG00000228729	AL627308.1	1	1.31464
						ENSG00000236636	AL627308.2	1	1.41119
						ENSG00000181450	ZNF678	1	1.21166
						ENSG00000225934	FAM133FP	1	1.15265
						ENSG00000143740	SNAP47	1	1.00652
						ENSG00000081692	JMJD4	1	0.956542
						ENSG00000276255	LINC02809	1	1.32988
						ENSG00000143761	ARF1	1	1.01469
						ENSG00000143793	C1orf35	1	0.965339
						ENSG00000162910	MRPL55	1	0.931405
						ENSG00000143774	GUK1	1	1.10168
						ENSG00000181873	IBA57	1	1.28624
						ENSG00000154370	TRIM11	1	1.09883
						ENSG00000162931	TRIM17	1	1.44482
						ENSG00000168148	H3-4	1	2.00425
						ENSG00000181218	H2AW	1	1.31204
						ENSG00000196890	H2BU1	1	1.39012
						ENSG00000181201	H2BU2P	1	1.92242
						ENSG00000168159	RNF187	1	1.26682
						ENSG00000234975	FTH1P2	1	1.11797
						ENSG00000116574	RHOU	1	1.51467
						ENSG00000168118	RAB4A	1	1.09445
						ENSG00000154429	CCSAP	1	0.889579
						ENSG00000069248	NUP133	1	1.03849
						ENSG00000135776	ABCB10	1	1.04929
						ENSG00000199672	RNU4-21P	1	1.2691
						ENSG00000135801	TAF5L	1	0.993971
						ENSG00000135763	URB2	1	0.793905
						ENSG00000143641	GALNT2	1	1.00238
						ENSG00000135775	COG2	1	0.959437
						ENSG00000119280	C1orf198	1	1.02717
						ENSG00000173409	ARV1	1	1.04875
						ENSG00000227934	AL732414.1	1	0.950791
						ENSG00000143633	C1orf131	1	1.02127
						ENSG00000116906	GNPAT	1	0.991003
						ENSG00000116903	EXOC8	1	1.00884
						ENSG00000010072	SPRTN	1	1.07274
						ENSG00000135766	EGLN1	1	1.86459
						ENSG00000116918	TSNAX	1	1.18317
						ENSG00000236372	AL353052.2	1	1.08577
						ENSG00000224436	BX323014.1	1	0.478076
						ENSG00000242794	RN7SL299P	1	0.829067
						ENSG00000212916	MAP10	1	1.47826
						ENSG00000135778	NTPCR	1	1.05654
						ENSG00000135749	PCNX2	1	1.08298
						ENSG00000231940	RPS7P3	1	1.08977
						ENSG00000143674	MAP3K21	1	1.07917
						ENSG00000225486	AL663058.1	1	1.69174
						ENSG00000233332	AL122008.3	1	1.40943
						ENSG00000273367	AL355472.3	1	1.2297
						ENSG00000231663	COA6-AS1	1	1.09119
						ENSG00000168275	COA6	1	0.991852
						ENSG00000059588	TARBP1	1	1.17591
						ENSG00000168264	IRF2BP2	1	1.18891
						ENSG00000273416	AL732292.2	1	1.76073
						ENSG00000173726	TOMM20	1	1.15008
						ENSG00000207181	SNORA14B	1	1.04193
						ENSG00000236863	RPL23AP23	1	1.70894
						ENSG00000152904	GGPS1	1	1.10569
						ENSG00000227962	AL391994.1	1	1.62203
						ENSG00000162885	B3GALNT2	1	0.970453
						ENSG00000168243	GNG4	1	0.816253
						ENSG00000116962	NID1	1	1.5639
						ENSG00000116977	LGALS8	1	1.27017
						ENSG00000223776	LGALS8-AS1	1	1.58418
						ENSG00000273058	AL359921.2	1	1.14214
						ENSG00000119285	HEATR1	1	0.979294
						ENSG00000116984	MTR	1	1.19638
						ENSG00000226498	RPSAP21	1	1.28908
						ENSG00000237991	RPL35P1	1	1.17505
						ENSG00000215808	LINC01139	1	0.862114
						ENSG00000091483	FH	1	1.0295
						ENSG00000203668	CHML	1	1.09135
						ENSG00000174371	EXO1	1	0.997875
						ENSG00000197769	MAP1LC3C	1	2.26489
						ENSG00000143702	CEP170	1	1.12239
						ENSG00000226766	FABP7P1	1	1.33694
						ENSG00000228939	AKT3-IT1	1	1.25989
						ENSG00000179456	ZBTB18	1	1.11291
						ENSG00000035687	ADSS2	1	0.982906
						ENSG00000121644	DESI2	1	1.04274
						ENSG00000232059	AL451007.1	1	1.4203
						ENSG00000282317	AL451007.2	1	1.19054
						ENSG00000203667	COX20	1	1.23608
						ENSG00000153187	HNRNPU	1	0.924497
						ENSG00000273175	BX323046.1	1	1.12195
						ENSG00000272195	AL356512.1	1	1.21128
						ENSG00000225222	CHCHD4P5	1	1.21561
						ENSG00000202184	RNU6-1283P	1	0.951683
						ENSG00000230184	SMYD3-IT1	1	0.934882
						ENSG00000207326	Y_RNA	1	0.990784
						ENSG00000162851	TFB2M	1	0.946921
						ENSG00000162852	CNST	1	1.06882
						ENSG00000228955	AL591623.2	1	1.18144
						ENSG00000143653	SCCPDH	1	1.04833
						ENSG00000260855	AL591848.3	1	1.43803
						ENSG00000235386	AC113174.1	1	1.72908
						ENSG00000153207	AHCTF1	1	1.05072
						ENSG00000277462	ZNF670	1	1.1404
						ENSG00000215796	AL512637.1	1	0.926376
						ENSG00000188295	ZNF669	1	0.82532
						ENSG00000196418	ZNF124	1	0.918756
						ENSG00000259865	AL390728.6	1	1.17191
						ENSG00000227671	AL390728.4	1	1.07877
						ENSG00000252516	RNA5SP82	1	0.835331
						ENSG00000202079	Y_RNA	1	1.08221
						ENSG00000162714	ZNF496	1	1.02966
						ENSG00000175137	SH3BP5L	1	0.998336
						ENSG00000264500	MIR3124	1	1.13498
						ENSG00000171161	ZNF672	1	0.884138
						ENSG00000171163	ZNF692	1	1.19596
						ENSG00000185220	PGBD2	1	0.989698
						ENSG00000233084	RPL23AP25	1	1.33225

## Sheet: S.Table 3 Y,X,Auto
Supplementary Table 3: Genes categorized into groups according to peaking gene expression
Summarizing the number of genes expressed from the Y, X and autosomal chromosomes during neuronal differentiation experiment:
Y chromosome genes								X chromosome genes												Autosomal genes
		CPM normalized counts								CPM normalized counts												CPM normalized counts
23 genes		D0	D4	D9	D37			568 genes		D0		D4		D9		D37				15222 genes		D0		D4		D9		D37
Gene.name	Chr	XY lines	XY lines	XY lines	XY lines	Group		Gene.name	Chr	XY lines	XX lines	XY lines	XX lines	XY lines	XX lines	XY lines	XX lines	Group		Gene.name	Chr	XY lines	XX lines	XY lines	XX lines	XY lines	XX lines	XY lines	XX lines	Group
USP9Y	Y	138.478	128.5	74.3	237.489	D37 Up		DCX	X	5.96667	11.3444	3.14444	8.33333	3.56667	8.93333	670.722	919.722	D37 Up		MALAT1	11	560.022	847.956	1715.3	1848.82	1365.58	1074.88	8061.64	11786.2	D37 Up
UTY	Y	58.1222	57.5556	38.8556	111.778	D37 Up		MAGED2	X	228.278	217.033	230.111	224.956	324.922	335.867	648.189	671.7	D37 Up		TUBA1A	12	368.6	351.822	436.6	406.956	1297.17	1387.33	7396.46	7002.78	D37 Up
KDM5D	Y	47.4333	58.6889	54.3	69.8	D37 Up		GPM6B	X	174.167	269.067	92.0778	170.022	112.811	220.378	356.144	625.178	D37 Up		ACTG1	17	2783.08	2624.2	3344.96	2147.13	2571.96	3017.06	4926.52	4688.94	D37 Up
PCDH11Y	Y	4.87778	3.74444	0.4	15.8222	D37 Up		MAGED1	X	114.278	118.911	167.344	156.056	220.889	238.233	402.4	381.789	D37 Up		TXNIP	1	135.111	146.944	323.322	369.711	280.989	195.456	1635.94	2388.51	D37 Up
BCORP1	Y	0.977778	0.977778	1.36667	3.54444	D37 Up		RLIM	X	123.467	129.456	171.2	161.944	123.489	122.289	349.989	376.011	D37 Up		SCD	10	1153.39	1231.23	628.344	521.9	1314.83	1188.49	1931.89	1602.37	D37 Up
RPS4Y1	Y	236.622	263.644	331.944	254.833	D9 Up		GDI1	X	63.0889	59.3444	66.7222	54.3778	88.7333	95.6778	367.278	309.911	D37 Up		TUBB2B	6	420.422	362.422	507.522	420.556	744.978	921.356	1648.67	1573.82	D37 Up
TXLNGY	Y	102.444	127.778	86.2444	78.8556	D4 Up		USP11	X	85.5889	114.767	85.2667	125.478	104.033	147.611	248.9	361.822	D37 Up		HMGCS1	5	276.078	295.144	201.722	155.422	689.722	581.078	1789.36	1417.21	D37 Up
NLGN4Y	Y	48.9222	71.9222	31.9111	45.4333	D4 Up		COL4A5	X	58.6333	114.3	129.011	234.689	106.367	169.711	256.1	308.889	D37 Up		CANX	5	987.144	928.311	950.589	981.189	1182.3	1225.99	1401.6	1736.19	D37 Up
ZFY	Y	20.3778	31.2889	18.0889	23.8	D4 Up		TRO	X	85.2889	82.6222	76.2889	86.1444	113.267	108.056	259.244	241.267	D37 Up		MAP1B	5	112.067	169.033	347.522	302.311	384.4	356.389	1670.8	1458.14	D37 Up
PRKY	Y	11.9	15.5667	12.3556	11.1667	D4 Up		ACSL4	X	118.4	212.667	133.3	209.711	103.933	150.267	236.467	249.044	D37 Up		ARRDC3	5	31.7667	37.2778	200.533	246.067	210.422	200.144	1457.51	1623.57	D37 Up
AC011297.1	Y	6.68889	10.1444	8.26667	0.544444	D4 Up		MID1	X	78.7778	96.6	75.7	79.7778	48.3667	73.3778	200.1	268.7	D37 Up		STMN2	8	3.17778	4.14444	1.01111	2.63333	9.12222	8.62222	1755.44	1094.01	D37 Up
AC012078.1	Y	0.177778	3.88889	1.23333	0.0666667	D4 Up		FAM122B	X	21.5333	42.6889	21.9889	48.2333	23.7111	33.0556	150.733	292.733	D37 Up		H3-3B	17	699.389	702.9	681.933	697.233	668.889	707.778	1273.92	1430.64	D37 Up
AC012078.2	Y	0.222222	3.7	1.22222	0.166667	D4 Up		WNK3	X	105.978	114.056	126.456	157.111	95.6444	84.6667	214.2	225.522	D37 Up		VIM	10	57.2111	53.8667	382.156	276.2	740.911	598.456	906.767	1609.14	D37 Up
AGKP1	Y	1.81111	2.65556	1.03333	1.32222	D4 Up		TMEM47	X	55.9778	100.244	95.9667	153.289	85.4444	154.744	116.389	298.478	D37 Up		MAP2	2	7.9	9.48889	156.367	174.078	370.122	415.944	1315.12	1086.78	D37 Up
DDX3Y	Y	202.011	148.389	110.489	154.5	Decrease during diff.		PAK3	X	11.5222	23.5222	8.98889	19.2556	5.77778	12.9111	136.411	216.144	D37 Up		NEFL	8	33.6	30.5778	52.3556	23.6889	60.9222	100.978	1402.29	982.589	D37 Up
ANOS2P	Y	41.1111	25.6111	11.2111	16.8333	Decrease during diff.		ARHGEF9	X	44.3556	44.2333	43.9222	54.9222	51.2556	51.9444	194.233	148.111	D37 Up		DYNC1H1	14	704.444	776.867	734.122	641.722	674.067	639.544	1181.3	1072.63	D37 Up
CD24P4	Y	12.5111	4.94444	3.23333	3.82222	Decrease during diff.		ZNF711	X	42.9	60.3333	56.9556	71.3	38.4778	40.7889	159.622	162.778	D37 Up		HMGCR	5	379.7	417.356	309.989	279.844	660.778	643.033	1246.93	1005.33	D37 Up
EIF4A1P2	Y	7.31111	5.84444	4.14444	1.65556	Decrease during diff.		HDAC6	X	35.5	37.5778	47.8556	62.0778	78.4556	80.9	161.1	155.656	D37 Up		RN7SKP203	2	245.922	227.8	347.622	305.933	707.856	675.978	1124.17	1125.13	D37 Up
TMSB4Y	Y	5.93333	5.85556	5.18889	3.33333	Decrease during diff.		CDK16	X	88.1444	128.878	87.1556	133	96.6667	141.633	110.711	176.222	D37 Up		UBC	12	760.256	703.456	744.067	677.767	822.4	833.678	1038.58	1122.06	D37 Up
TBL1Y	Y	4.76667	7.45556	7.36667	1.34444	Decrease during diff.		SLC9A6	X	37.7	54.7111	38.2111	58.9111	40.0333	60.2111	127.522	153.8	D37 Up		DPYSL2	8	429.333	403.256	385.211	351.556	449.667	483.256	1182.04	958.756	D37 Up
EIF1AY	Y	27.2778	30.6556	29.9444	26.9556	Stable		CASK	X	78.0778	116.333	94.3111	115.111	105.367	121.4	132.267	143.456	D37 Up		MARCKS	6	289.844	309.489	414.989	397.9	366.1	455.678	988.933	1109.23	D37 Up
TTTY14	Y	10.7444	11.7667	12.7	12.4889	Stable		FAM199X	X	57.0222	100.933	55.5667	94.5667	49.8444	84.2889	101.344	166.344	D37 Up		TTC3	21	72.8889	95.1444	184.189	215.578	298.833	305.811	1087.42	950.489	D37 Up
PSMA6P1	Y	3.72222	3.48889	4.24444	2.63333	Stable		SH3BGRL	X	65.9556	61.5444	68.3111	72.3111	67.1889	71.1889	123.244	132.556	D37 Up		WSB1	17	138.644	160.144	162.733	174.767	169.089	141.111	985.222	1026.33	D37 Up
								SAT1	X	35.7111	47.5222	80.1444	58.4222	111.944	47.9333	82.2889	173.344	D37 Up		TNPO1	5	567.311	595.411	783.367	821.878	680.778	675.267	1027.83	940.911	D37 Up
								GPRASP2	X	35.6778	32.1556	26.1333	29.2778	42.0556	51.6444	130.789	112.833	D37 Up		CALM2	2	499.878	479.178	695	664.011	588.844	630.322	1049.83	907.511	D37 Up
								CD99L2	X	13.1	15.9889	22.4333	31.7333	54.2333	62.2667	107.9	126.033	D37 Up		DST	6	451.178	539.544	694.089	640.967	256.044	226.789	968.933	848.856	D37 Up
								L1CAM	X	11.9667	15.0333	9.08889	6.31111	4.53333	4.02222	134.667	96.9333	D37 Up		PSAP	10	658.811	567.289	571.178	546.744	536.567	483.7	827.344	964.5	D37 Up
								LAMP2	X	47.4333	51.3778	53.6889	51.8667	40.3556	44.5556	104.011	122.1	D37 Up		MIAT	22	67.0889	112.589	57.8778	93.4333	37.9556	46.5778	838.522	921.456	D37 Up
								ARMCX3	X	22.9333	24.6111	44.5556	39.9778	38.5333	41.2778	110.933	108.111	D37 Up		IGFBPL1	9	68.4222	76.1222	87.8222	100.7	130.844	193.589	802.756	873.056	D37 Up
								KLHL15	X	40.0222	65.7556	61.8444	101.544	38.1667	58.9444	72.6333	144.089	D37 Up		STMN1	1	562.144	508.5	333.733	353.256	465.667	391.9	900.067	760.922	D37 Up
								BEX1	X	53.0778	50.0111	24.6889	28.0889	68	79.1111	124.8	89.2	D37 Up		ARHGAP5	14	113.189	127.333	215.933	239.367	160.044	171.289	753.644	869.2	D37 Up
								TCEAL7	X	13.0778	19.0222	17.0667	24.4	29.6667	58.1889	86.3556	122.644	D37 Up		PJA2	5	166.633	169.267	156.544	140.456	96.8222	100.256	730.289	868.556	D37 Up
								ATP6AP1	X	40.1778	36.4	38.9556	36.4667	52.1889	55.2889	108.778	97.9889	D37 Up		EPHA7	6	21.6444	21.8556	34.4222	57.4556	311.467	243.444	794.244	792.389	D37 Up
								XIAP	X	48.3222	77.1444	55.0444	78.1778	32.9	46.5111	79.8333	125.989	D37 Up		TRIM2	4	140.011	168.444	243.011	370.044	199.422	200.544	811.544	764.322	D37 Up
								BEX4	X	50.4889	54.2667	41.4	51.8	37.8222	48.2556	101.144	100.811	D37 Up		PEG10	7	111.611	134.644	260.833	242.1	328.633	293.5	737.533	804.667	D37 Up
								YIPF6	X	71.5222	77.1333	72.9111	72.6778	60.4778	58.7444	98.8889	102.344	D37 Up		SYT4	18	15.6444	14.1778	0.144444	0.0777778	2.36667	4.32222	907.278	608.144	D37 Up
								KLHL13	X	19.1333	23.9111	27.0333	44.8222	35.4889	51.8222	98.5	98.2111	D37 Up		ADGRL2	1	207.056	264.511	528.767	646.489	500.4	519.267	786.456	677.322	D37 Up
								OCRL	X	44.2667	75.9444	53.2889	88.4444	53.6667	79.4333	77.6	115.7	D37 Up		KIF5C	2	118.778	135.156	160.811	160.367	160.933	170.844	826.056	625.111	D37 Up
								CNKSR2	X	28.8556	49.5	32.0111	84.4222	42.2667	60.2111	75.7556	117.211	D37 Up		CRMP1	4	148.4	149.267	64.5667	54.5444	179.889	192.189	817.533	622.122	D37 Up
								FGF13	X	48.7667	71.7222	20.4111	26.4889	27.5444	73.7778	75.2667	108.633	D37 Up		PANK3	5	211.744	251.756	382.956	378.811	234.367	219.633	748.311	687.933	D37 Up
								CLCN4	X	17.8556	26.4111	21.9889	29.0333	24.6778	30.6889	87.8667	92.2333	D37 Up		ZNF91	19	57.5444	66.5444	106.411	109.156	62.3	51.7667	727.3	697.5	D37 Up
								ARMCX1	X	40.1333	36.2667	40.6333	43.0556	45.0222	49.4222	92.8778	85.2	D37 Up		FDFT1	8	382.033	356.511	208.256	153.911	465.089	449.756	705.411	715.511	D37 Up
								CETN2	X	32.8444	32.8778	36.7111	41.8	62.1667	68.1444	99.7333	76.6	D37 Up		SOX11	2	85.6	90.5889	271.911	324.289	230.156	229.1	696.489	687.3	D37 Up
								DOCK11	X	33.9	51.1	48.0667	80.0778	40.0333	44.4556	83.3889	91.7444	D37 Up		MIB1	18	279.167	300.344	316.756	351.4	292.178	284.767	675.756	689.811	D37 Up
								TAF1	X	44.6	54.9111	48.7333	54.3333	43.4778	41.1889	83.3667	90.8333	D37 Up		FAT3	11	358.656	379.578	162.067	159.267	132.011	189.444	651.178	697.067	D37 Up
								SYP	X	9.66667	9.03333	0.677778	0.944444	1.91111	3.82222	98.4778	74.9222	D37 Up		CLASP2	3	116.522	138.822	149.344	150.211	119.267	121.233	742.667	603.933	D37 Up
								SEPTIN6	X	36.5111	43.3333	20.1556	23.4444	17.0667	19.1333	87.6889	72.9444	D37 Up		KIDINS220	2	97.7444	113.444	141.611	157.167	139.689	152.689	758.156	583.689	D37 Up
								RAP2C	X	38.5889	68.2556	40.8	69.7	29.9778	45.1333	55.5889	104.3	D37 Up		PCDH9	13	2.46667	1.72222	5.2	10.7222	10.4889	10.1222	846.733	494.467	D37 Up
								GPRASP1	X	5.41111	6.43333	7.66667	9.02222	12.5444	13.6333	77.0667	79.4444	D37 Up		TCF12	15	160.111	186.5	206.178	225.678	228.578	247.111	582.978	729.756	D37 Up
								CLCN5	X	36.1667	41.5	46.1889	50.3444	50.5444	43.6	86.2	68.7	D37 Up		SPTAN1	9	284.444	294.1	308.811	232.911	222.967	212.567	690.956	594.611	D37 Up
								AFF2	X	7.55556	12.0333	18.7889	22.9667	17.0778	17.2222	90.4556	63.7111	D37 Up		SPAG9	17	133.9	148.978	198.011	239.9	199.978	242.044	616.467	660.444	D37 Up
								LRCH2	X	10.7889	24.0333	11.5333	27.6889	10.6	22.3333	56.2889	92.7778	D37 Up		FZD3	8	126.311	142.378	233.178	314.133	288.633	288.911	655.044	615.844	D37 Up
								FMR1	X	35.4556	44.5667	56.8556	54.2111	41.1	34.8444	67.0667	71.6556	D37 Up		RTN4	2	197.433	209.778	189.322	176.733	130.033	120.8	655.989	603.9	D37 Up
								MCTS1	X	34.5222	38.0889	34.1444	39.7111	44.0556	51.5222	69.2889	69.2333	D37 Up		NORAD	20	391	400.933	409.278	384.222	319.444	324.6	609.078	645.644	D37 Up
								FTX	X	41.9556	70.3667	47.0778	60.0444	27.6556	30.7556	67.0667	69.3667	D37 Up		CDH2	18	74.6556	80.2111	180.022	205.778	447.944	510.756	625.122	618.433	D37 Up
								DMD	X	15.1111	22.5667	29.9222	63.5	36.8778	41.4444	66.1111	68.7333	D37 Up		DRAXIN	1	54.0111	42.9667	117.533	124.789	149.178	147.044	545.733	690.256	D37 Up
								IGBP1	X	49.2444	46.4889	38.1333	39.9	41.1889	41.5111	60.6333	69.2889	D37 Up		DDR1	6	184.756	184.656	299.9	281.622	186.4	218.089	529.444	698.122	D37 Up
								WDR13	X	12.5111	13.3667	16.9444	18.4111	25.8889	23.6111	63.4111	64.2667	D37 Up		SPARC	5	261.244	243.844	515.889	392.611	272.822	275.622	578.078	647.222	D37 Up
								BEX2	X	36.0667	50.3667	13.3333	21.1	14.4222	25.1	58.3111	69.3444	D37 Up		CALM1	14	378.511	358.222	465.778	397.244	340.222	365.133	657.367	566.278	D37 Up
								TMEM35A	X	6.64444	5.95556	5.88889	8.55556	6.9	8.18889	72.7667	53.9111	D37 Up		NREP	5	207.678	192.789	168.233	212.011	190.478	207.011	660.878	560.278	D37 Up
								DACH2	X	3.7	4.14444	1.72222	1.27778	6.44444	6.48889	64.0889	59.5556	D37 Up		ZIC1	3	4.55556	0.577778	10.2444	1.52222	117.222	44.4556	598.522	614.989	D37 Up
								MMGT1	X	36.5	52.1	38.6778	54.7	32.3	45.0222	55.5667	67.3444	D37 Up		EDNRB	13	78.2444	70.3667	13.8111	20.5444	4.51111	9.92222	433.989	705.078	D37 Up
								RTL8C	X	24.8889	20.0222	20.3889	17.6556	27.9	29.2333	66.1889	56.4	D37 Up		MSMO1	4	128.767	128.378	146.622	111.011	214.7	197.378	593.7	540.6	D37 Up
								SLC16A2	X	24.7111	28.7444	19.2889	34.3444	20.9889	22.4333	52.8778	68.4111	D37 Up		GNAS	20	370.689	384.533	368.844	391.833	475.944	416.378	586.3	537.333	D37 Up
								CDKL5	X	39.1667	54.5889	39.1444	52.2222	13.8778	13.9222	55.2444	64	D37 Up		SOX4	6	320.389	295.722	142.933	124.6	99.6444	126.967	605.1	491.8	D37 Up
								MECP2	X	27.0778	31.9333	28.1111	32.3667	34.7556	34.9333	57.6667	58.2778	D37 Up		ANK2	4	62.5	87.7	145.022	167.989	43.2667	43.5	642.378	445.089	D37 Up
								CHM	X	22.9444	43.5889	29.2444	49.1444	18.9778	29.8556	45.6222	68.7889	D37 Up		RUFY3	4	44.2556	49.2	57.0667	53.4222	61.0667	67.0222	575.267	486.467	D37 Up
								ZCCHC12	X	1.22222	1.58889	1.7	1.86667	0.5	0.733333	63.6111	49.7556	D37 Up		TTN	2	275.889	272.911	160.589	181.689	119.2	104.489	595.267	439.856	D37 Up
								GRIPAP1	X	36.3889	37.8222	29.8778	29.7667	29.4444	29.3111	56.9222	55.8889	D37 Up		NNAT	20	29.2222	19.4222	79.3222	107.711	109.167	82.0222	468.056	564.1	D37 Up
								LINC00632	X	3.5	7.14444	2.83333	2.21111	2.23333	3.45556	35.7556	75.9667	D37 Up		EPHA3	3	1.23333	1.97778	0.722222	2.2	1.74444	1.77778	473.633	557.833	D37 Up
								TSC22D3	X	15.6222	57.5333	10.7667	14.8667	12.8333	28.5889	40.1333	70.5111	D37 Up		MEIS2	15	0.311111	0.122222	106.544	145.011	83.8333	85.9889	575.167	455.756	D37 Up
								SHROOM2	X	12.1	21.5111	12.8	15.7444	8.05556	10.7	40	69.5222	D37 Up		SERINC1	6	60.3	63.5333	102.478	92.4222	54.5778	50.1667	552.9	476.922	D37 Up
								SCML1	X	3.32222	3.04444	6.21111	5.87778	19.9111	21.7667	42.1889	64.2	D37 Up		ADGRV1	5	316.444	379.344	227.922	280.333	203.144	178.1	576.367	450.511	D37 Up
								INTS6L	X	13.7556	21.1222	15.3667	27.8667	27.0889	42.2222	44.7111	59.3667	D37 Up		CIRBP	19	135.478	142	182.1	197.056	279.722	259.422	529.556	494.1	D37 Up
								EMD	X	29.9444	29.0222	27.6444	25.4667	19.5222	20.0444	39.7667	54.5	D37 Up		SLC44A2	19	101.644	99.7222	131.378	141.444	108.633	95.5111	415.544	602.411	D37 Up
								TAB3	X	14.0556	21.6222	18.9111	24.7222	13.3556	17.1444	37.2222	52.9667	D37 Up		RBFOX2	22	178.044	190.289	218.622	207.5	198.811	174.722	563.989	431.467	D37 Up
								MAGEH1	X	10	13.0444	8.35556	14.8333	17.2778	31.1333	36.0444	53.8778	D37 Up		ARHGAP21	10	52.5778	69.1556	138.778	136.289	87.9111	90.9556	480.089	509.9	D37 Up
								ARMCX4	X	9.53333	14.3333	12.3778	15.7111	13.1111	12.5556	41.4444	48.2333	D37 Up		ARGLU1	13	236.244	273.833	288.189	357.878	292.844	271.556	507.811	477.322	D37 Up
								ZDHHC9	X	20.7778	35.3556	19.3667	26.9222	26.0222	44.3222	34.2556	55.3	D37 Up		TOP2B	3	340.178	393.322	370.033	396.189	240.133	224.744	499.1	474.956	D37 Up
								ZNF449	X	19.5778	20.8889	25.3444	27.7	21.7667	19.9111	43.7	45.8222	D37 Up		LIFR	5	65.2889	63.6111	83.7667	57.3889	11.1889	13.2	412.944	559.022	D37 Up
								ENOX2	X	15.1444	25.0444	16.9333	30.8111	16.8333	29.0889	39.5444	49.3889	D37 Up		BNIP3L	8	107.422	115.344	84.4556	97.7222	109.944	90.7	500.233	470.522	D37 Up
								NEXMIF	X	2.44444	3.15556	1.5	2.18889	2.08889	3.6	46.7333	41.7556	D37 Up		KIF1B	1	179.289	196.4	228.778	248.056	175.489	184.511	461.844	497.467	D37 Up
								GPR173	X	7.86667	9.05556	5.82222	8.81111	9.46667	9.24444	46.5889	39.6444	D37 Up		QKI	6	165.333	182.522	301.5	329.311	209.211	210.322	367.767	579.122	D37 Up
								TRAPPC2	X	11.2	15.9556	16.6556	21.2444	16.1667	20.7889	39.0111	45.1222	D37 Up		RBM39	20	306.5	348.278	340.711	397.689	304.5	307.467	458.278	474.4	D37 Up
								RRAGB	X	6.02222	7.1	10.4	12.6889	11.0667	10.6222	46.5	36.1222	D37 Up		FNBP1L	1	272.989	274.989	272.133	256.111	178.733	147.289	530.456	399.633	D37 Up
								NBDY	X	30.6778	31.4333	22.0111	23.7	24.6111	27.7667	40.7333	41.6333	D37 Up		OGA	10	217.011	234.467	284.267	277.311	184.322	159.522	449.511	470.844	D37 Up
								TSPAN7	X	4.64444	5	3.11111	3.98889	2.67778	4.52222	37.1556	44.5	D37 Up		SCRN1	7	234.367	257.056	274.1	203.1	218.556	223.278	474.022	440.456	D37 Up
								OPHN1	X	13.5111	15.7111	12.6333	14.0667	8.52222	7.96667	42.1	38.8333	D37 Up		BIRC6	2	340.744	394.044	353.244	381.556	282.833	275.289	450.256	456.5	D37 Up
								RADX	X	8.82222	13	10.0111	16.0556	21.6667	28.2	32.0111	47.3111	D37 Up		TBL1XR1	3	239.011	248.078	262.289	292.233	192.067	171.378	422.322	480.089	D37 Up
								PLXNA3	X	3.93333	5.65556	6.52222	9.26667	11.5111	10.7333	41.2	37.5222	D37 Up		RFX3	9	34.5444	38.7111	53.6	64.6444	52.8111	49.8	453.467	438.467	D37 Up
								RP2	X	17.6556	19.9778	21.4333	21.9333	15.6111	19.6	34.3444	42.5111	D37 Up		BRWD1	21	288.089	302	298	326.444	166.389	142.467	440.7	445.967	D37 Up
								EDA2R	X	12.4111	10.2333	31.2667	26.0889	22.7444	32.7222	24.9333	51.7111	D37 Up		CCNI	4	215.544	241.133	230.456	266.422	269.156	263.122	455.189	429.989	D37 Up
								ATP7A	X	7.36667	8.9	8.18889	8.92222	10.8222	12.0333	37.8889	35.7556	D37 Up		SYT11	1	28.5444	20.3889	44.3	37.9556	67.0222	70.6556	436.811	445.044	D37 Up
								NAP1L2	X	26.4889	27.6333	13.6333	15.6778	10.4667	12.7111	37.6556	35.7667	D37 Up		PCM1	8	196.122	210.533	331.233	367.956	302.1	276.133	442.711	430.744	D37 Up
								ARHGEF6	X	9.84444	16.0778	8.17778	13.2444	2.44444	3.07778	34.3778	38.5444	D37 Up		KLHL24	3	66.5667	67.4778	52.3111	49.1667	21.1778	20.3444	433.344	436.1	D37 Up
								BCLAF3	X	10.3111	18.7	10.6556	15.1667	9	10.6556	33.2889	38.7778	D37 Up		ACSL3	2	214.4	230.556	211.756	193.356	160.122	140.978	426.644	438.589	D37 Up
								MOSPD2	X	17.3444	23.3333	21.3889	24.5556	13.0222	13.2556	32.5889	36.8556	D37 Up		SCARNA7	3	104.678	110.656	158.567	166.7	164.122	171.722	460.356	399.956	D37 Up
								SPIN3	X	22.6889	26.7	24.7	29.5333	21.8444	20.8667	35.9556	33.2333	D37 Up		XPR1	1	108.367	111.578	120.444	123.789	110.333	120.967	462.156	396.067	D37 Up
								HDX	X	15.8222	17.3556	17.8667	18.3556	14.3889	14.2444	37.6444	30.8889	D37 Up		KIF5B	10	215.456	227.467	273.378	257.833	213.233	209.844	418.022	432	D37 Up
								ARMCX6	X	13.3444	12.3778	14.3333	15.7222	20.5889	21.1556	34.8556	31.4	D37 Up		GNB1	1	291.667	318.444	273.433	263.711	338.533	356.111	445.356	399.667	D37 Up
								ARMCX5	X	22.0444	23.5333	22.5333	25.3	23.5222	24.2889	33.1111	32.5889	D37 Up		CSRNP3	2	24.4667	28.0556	19.9111	23.3556	33.5889	38.1111	446.789	397.933	D37 Up
								RAB33A	X	2.85556	3.7	0.388889	0.744444	2.47778	3.7	32.8667	32.3333	D37 Up		TAOK1	17	228.533	269.311	293.856	329.278	197.922	181.922	428.244	415.822	D37 Up
								PNCK	X	2.78889	3.61111	5.73333	14.3778	11.8	11.1	23.5667	40.5333	D37 Up		CNTN2	1	2.97778	3.31111	12.2889	49.3556	15.1889	17.2	398.633	444.644	D37 Up
								MORC4	X	5.5	11.9444	5.74444	9.36667	8.11111	25.3556	20.1333	41.2111	D37 Up		ENC1	5	29.3556	26.2111	126.789	179.844	184.122	199.922	440.533	396.522	D37 Up
								ARSD	X	4.63333	12.8	5.98889	12.8778	3.72222	7.67778	20.6667	37.5778	D37 Up		MAPK6	15	272.922	283.178	318.422	307.467	246.089	243.544	459.567	368.922	D37 Up
								RAB9B	X	1.1	2.41111	1.91111	4.47778	3.56667	6.37778	26.9333	31.2444	D37 Up		KIAA1109	4	162.689	187.144	265.689	276.7	155.767	139.389	406.667	419.267	D37 Up
								UBQLN2	X	16.8889	21.9667	15.1333	17.2111	15.6667	15.6222	29.4	28.5778	D37 Up		SRSF5	14	216.067	244.422	268.356	347.511	323.911	302.222	409.722	410.633	D37 Up
								SMIM10L2A	X	11.3	12.4778	5.14444	5.42222	2.02222	2.84444	25.9	31.7778	D37 Up		ENO2	12	74.3222	107.633	52.4778	73.5333	56.2778	55.2889	445.233	374.311	D37 Up
								PCSK1N	X	1.01111	1.15556	0.266667	0.244444	0.144444	0.333333	28.5889	28.6111	D37 Up		MARCHF6	5	137.933	154.033	177.589	191.789	141.922	124.089	386.244	432.267	D37 Up
								RAB39B	X	16.8444	21.3	12.4333	14.8444	7.84444	9.86667	29.8444	27.1	D37 Up		ADGRL3	4	37.9778	39.3444	124.689	129.433	166.722	171.656	479.278	332.533	D37 Up
								ZNF75D	X	15.2778	17.6333	18.7778	17.5667	11.8667	12.3556	27.3222	29.4	D37 Up		WLS	1	3.07778	3.16667	162.822	136.5	287.767	228.078	479.544	325.722	D37 Up
								CXorf38	X	14.2778	18.7556	15.4111	20.5889	13.5444	15.8444	23.0667	33.5111	D37 Up		PTPRS	19	149.389	170.1	157.356	189.044	216.278	191.156	374.344	429.456	D37 Up
								ZNF185	X	13.2333	17.8444	21.4667	20.2667	13.2	14.4778	29.3333	26.1222	D37 Up		ZNF521	18	18.3222	20.9667	88.1667	164.789	154.689	143.611	423.056	377.789	D37 Up
								GLRA2	X	0.277778	0.555556	0.311111	0.488889	0.255556	0.266667	30.7778	22.1778	D37 Up		SQLE	8	182.656	189.033	135.722	130.889	278.822	302.433	437.344	362.822	D37 Up
								DYNLT3	X	8.77778	8.97778	17.7444	15.2889	14.5444	14.5222	28.8333	22.7667	D37 Up		SARAF	8	165.656	145.244	138.844	142.089	154.1	164.056	407.344	388.211	D37 Up
								PABPC5	X	3.37778	8.54444	3.9	7.4	5.51111	11.9889	16.3889	34.8778	D37 Up		ATP6V1A	3	176.667	184.744	194.167	189.922	102.122	100.589	368.667	414.322	D37 Up
								TENM1	X	5.7	12.6889	2.84444	2.96667	0.822222	1.11111	23.2889	27.4444	D37 Up		MT-RNR2	MT	75.7	155.4	55.4889	56.4444	60.4889	44.9333	326.222	455.956	D37 Up
								ZNF81	X	16.9222	18.0556	19.6889	20.5667	15.3556	14.6444	25.8444	24.8	D37 Up		SLC4A7	3	266.856	298.667	315.056	250.022	143.144	141.233	404.422	376.822	D37 Up
								GEMIN8	X	17.5111	23.3	12.7222	23.3	13.1444	14.2333	21.2333	28.8444	D37 Up		MEST	7	221	199.556	242.911	209.767	286.033	286.867	365.722	411.156	D37 Up
								Z83843.1	X	16.2	25.0222	15.4111	19.3444	10.3444	9.24444	25.7111	24.0222	D37 Up		SCARB2	4	78.8222	90.7333	123.1	124.8	104.933	92.8	369.811	391.422	D37 Up
								TTC3P1	X	3.64444	4.77778	6.34444	7.16667	6.6	7.21111	25.0444	23.4444	D37 Up		GNG2	14	16.7444	17.7778	27.1	30.7444	38.2444	48.9333	413.744	345.922	D37 Up
								PRRG1	X	13.2667	26.4	13.8333	17.2667	11.6889	20.3889	17.2889	30.6889	D37 Up		NEAT1	11	12.5111	17.9111	88.7556	48.4222	62.7778	53.7	239.678	515.156	D37 Up
								SPIN4	X	14.2	19.8556	10.3	11.2889	16.6778	17.8222	22.5444	23.5	D37 Up		PRKAR1A	17	152.311	156.7	158.467	160.911	135.156	149.511	388.433	361.544	D37 Up
								ZDHHC15	X	6.75556	7.94444	8.53333	10.6222	8.65556	9.57778	23.1222	20.7111	D37 Up		MEIS1	2	0.322222	0.155556	2.71111	2.95556	37.5	80.4778	385.122	363.578	D37 Up
								FAM3A	X	13.3333	14.7667	11.4778	13.4333	12.5889	16.1333	22.6444	20.9778	D37 Up		CHD7	8	133.511	195.622	261.989	275.478	241.889	206.822	319.156	412.756	D37 Up
								WDR45	X	19.1889	15.9667	15.2444	12.1667	15.4111	15.6444	22.9778	20.5222	D37 Up		COL1A2	7	86.3778	90.0556	297.189	140.444	305.189	199.989	503.356	222.844	D37 Up
								NKAP	X	13.8333	16.7556	13.1222	14.7444	14.4333	16.1222	20.1667	22.0556	D37 Up		ZNF292	6	111.322	127.2	135.833	161.7	121.411	112.1	371.378	353.089	D37 Up
								SOX3	X	15.0333	19.8	12.6778	9.98889	2.12222	8.06667	12.0444	30.0222	D37 Up		PAFAH1B1	17	145.589	156.389	210.233	226.122	198.322	200.578	386.189	336.089	D37 Up
								ZMAT1	X	2.8	5.4	2.23333	3.96667	2.23333	2.22222	20.2111	21.3	D37 Up		MAPK10	4	6.64444	11.6	115.356	262.133	86.5667	100.778	369.622	346.378	D37 Up
								NLGN3	X	8.21111	7.83333	5.58889	9.22222	10.3556	9	21.6222	19.5889	D37 Up		TIA1	2	170.722	196.278	243.978	293.067	206.978	188.578	376.3	338.822	D37 Up
								ZXDB	X	11.8667	15.1	9.77778	12.7556	9.68889	10.4222	19.3444	21.8556	D37 Up		OSBPL8	12	209.056	214.667	290.144	298.1	200.478	195.267	387.667	327.444	D37 Up
								HDAC8	X	10.6889	14.4222	12	14.0444	11.8667	11.1111	18.0222	22.6556	D37 Up		CPE	4	20.5667	20.9889	58.6778	37.8889	116.656	139.589	378.156	335.367	D37 Up
								IRS4	X	10.6444	12.8444	10.4111	14.3	1.95556	1.9	19.6111	20.0444	D37 Up		HERC1	15	118.033	133.156	159.356	180.144	114.022	118.611	383.467	327.433	D37 Up
								KRBOX4	X	7.27778	8.15556	12.9	13.7333	13.1	13.8667	20.9778	17.8667	D37 Up		GAP43	3	18.2667	15.1	21.8444	20.1444	34.0333	30.8333	437.767	263.444	D37 Up
								DRP2	X	1	1.61111	1.15556	2.45556	5.13333	4.51111	18.5111	19	D37 Up		ID4	6	12.4333	14.8889	22.6222	9.56667	21.2778	43.5111	356	342.933	D37 Up
								ZCCHC18	X	3.04444	5.68889	3.62222	7.57778	5.64444	8.5	17.2778	19.2111	D37 Up		NDRG4	16	33.9889	39.1	20.9556	21.6222	21.3222	29.7444	374.122	323.4	D37 Up
								TCEAL1	X	3.71111	5.64444	2.44444	5.62222	5.85556	10.9444	15.1	20.3889	D37 Up		ARHGEF12	11	135.122	151.789	150.244	146.978	153.111	171.356	374.989	310.989	D37 Up
								TCEAL3	X	9.55556	13.7556	4.63333	7.55556	5.56667	8.73333	14.6444	20.8444	D37 Up		CHD9	16	88.0889	123.567	141.089	175.089	94.6778	89.4333	344.956	324.244	D37 Up
								TMEM255A	X	0.477778	0.977778	2.55556	8.64444	5.21111	8.44444	17.4889	17.9333	D37 Up		TSC22D1	13	114.889	122.867	164.333	226.544	173.8	188.511	322.778	345.611	D37 Up
								PNMA3	X	12.0444	13.3667	3.77778	5.42222	3.71111	5.68889	14.5222	20.3667	D37 Up		AKAP9	7	78.9444	90.5333	114.256	120.5	62.8667	49.2444	354.644	310.6	D37 Up
								SMIM10L2B	X	9.55556	9.94444	2.75556	2.68889	3.06667	3.62222	16.8	17.2444	D37 Up		MAP6	11	0.888889	2.2	2.91111	7.1	7.77778	20.4889	331.767	327.933	D37 Up
								TMLHE	X	9.48889	11.0778	9.31111	12.3667	9	10.8111	15.0556	18.0222	D37 Up		CLCN3	4	89.7222	100.611	114.222	110.733	101.344	99.1111	316.978	342.522	D37 Up
								RTL5	X	0.911111	1.92222	3.17778	3.63333	6.56667	7.87778	15.4111	17.1667	D37 Up		TGFBR1	9	108.867	122.922	203.733	251.956	220.8	220.156	331.889	324.711	D37 Up
								IDS	X	3.76667	5.53333	7.16667	6.63333	9.7	11.4667	15.6889	16.1444	D37 Up		PTPRG	3	207.978	239.022	181.822	177.722	133.656	99.7889	393.678	258.9	D37 Up
								KANTR	X	8.1	10.9222	9.08889	10.4778	8.74444	7.11111	16.1444	15.6222	D37 Up		ANK3	10	86.1444	99.9889	87.5889	73.6889	34.1667	32.4556	362.744	289.478	D37 Up
								AL035425.3	X	7.55556	10.4333	7.6	11.9889	1.51111	1.28889	15.3	16.2667	D37 Up		NKTR	3	136.756	173.867	176.389	211.578	143.922	133.944	305.711	343.044	D37 Up
								MBTPS2	X	7.92222	13.7333	7.86667	9.67778	9.31111	10.2778	15.2778	16.2889	D37 Up		AKT3	1	54.8889	55.1333	60.1444	52.1667	39.6556	45.4778	314.278	321.789	D37 Up
								NUP62CL	X	4.56667	6.53333	3.93333	5.14444	5.36667	6.56667	11.3	19.9889	D37 Up		NBAS	2	154.744	160.767	164.622	174.933	179.367	181.378	316.611	318.9	D37 Up
								GABRA3	X	9.87778	8.15556	3.04444	4.24444	3.47778	3.35556	17.2556	11.4	D37 Up		PTPRF	1	229.789	233.078	225.233	182.222	159.589	157.822	271.733	362.989	D37 Up
								ATG4A	X	3.61111	6.41111	6.61111	9.63333	5.58889	10.5444	11.0667	17.5889	D37 Up		AP2B1	17	231.111	262.611	265.3	242.556	210.378	195.667	310.122	319.833	D37 Up
								FRMPD3	X	0.811111	2.13333	0.2	0.8	0.544444	1.01111	9.36667	18.8889	D37 Up		CNR1	6	1.45556	1.61111	1.32222	1.02222	2.31111	1.26667	433.522	192.633	D37 Up
								LINC00630	X	8.65556	11.2667	8.5	9.97778	7.37778	7.81111	13.1889	14.9889	D37 Up		POU3F2	6	0.544444	0.288889	3.57778	7.61111	77.0111	153.933	273.2	345.589	D37 Up
								MAGEE1	X	7.14444	6.71111	4.11111	4.26667	5.04444	5.07778	15.8333	12.1556	D37 Up		IDI1	10	101.522	99.3111	97.4222	82.0889	201.144	204.944	333.2	283.956	D37 Up
								LINC00894	X	1.82222	2.58889	3.97778	4.18889	3.6	2.75556	12.7667	14.5333	D37 Up		COPA	1	241.011	226.411	261.289	221.289	230.267	225.411	318.578	293.178	D37 Up
								CFAP47	X	0.2	0.211111	0.244444	0.333333	0.266667	0.377778	17.2333	9.58889	D37 Up		TP53BP1	15	115.411	132.167	159.578	186.078	180.444	177.167	345.578	265.9	D37 Up
								BCORL1	X	0.9	3.03333	1.8	2.8	6.56667	5.9	8.06667	17.8	D37 Up		CEP170	1	97.9556	108.967	106.867	110.144	84.1111	80.1333	338.178	270.589	D37 Up
								PPP1R3F	X	6.72222	7.52222	5.62222	7.44444	6.5	7.16667	13.6222	11.8889	D37 Up		KIF21A	12	46.4333	55.4333	52.5333	53.8	41.5889	58.1778	275.333	331.9	D37 Up
								CA5B	X	6.68889	11.3667	4.6	7.58889	5.53333	7.77778	8.75556	16.7222	D37 Up		ALMS1	2	170.2	201.078	219.178	249.522	170.544	154.9	289.367	312.289	D37 Up
								GRIA3	X	2.85556	5.57778	0.877778	3.47778	1.22222	2.41111	13.7778	11.6778	D37 Up		NSG2	5	0.3	0.333333	0.0666667	0.0444444	1.02222	2.03333	349.122	248.011	D37 Up
								FGD1	X	7.5	9.92222	5.17778	5.96667	8.56667	7.72222	12.2111	11.9889	D37 Up		RTN3	11	186.6	183.233	126.856	145.8	123.478	121.878	304.089	290.444	D37 Up
								APOOL	X	6.07778	8.62222	4.51111	5.38889	5.62222	6.15556	11.0889	12.7	D37 Up		DCLK1	13	76.8111	95.6	114.333	77.0333	37.8889	39.6222	353.022	240.656	D37 Up
								MIR325HG	X	0.544444	0.844444	0.7	0.811111	2.1	2.34444	11.9667	11.1556	D37 Up		APC	5	73.1667	81.0667	79.3222	90.3333	61.1444	61.9333	336.722	256.267	D37 Up
								XK	X	3.48889	4.98889	4.13333	7.21111	1.86667	1.85556	11.1333	11.3333	D37 Up		ELAVL2	9	59	61.9778	23.7111	19.0111	25.9444	32.1333	323.956	266.711	D37 Up
								EOLA1	X	4.35556	5.08889	3.88889	4.72222	7.88889	9.23333	11.3667	11.0333	D37 Up		THSD7A	7	2.03333	2.92222	20.0333	7.41111	2.37778	1.57778	352.167	238.133	D37 Up
								PORCN	X	8.46667	9.64444	4.21111	4.96667	4.94444	5.72222	11.4889	10.2889	D37 Up		STARD4	5	67.9667	85.0778	74.1	62.0333	94.7778	81.4556	280.822	309.256	D37 Up
								POU3F4	X	1.51111	1.53333	0.0222222	0.0111111	0.0888889	0.344444	8.06667	12.1111	D37 Up		LCOR	10	57.5111	81.8111	123.356	145.478	87.1778	83.1111	311.044	277.489	D37 Up
								USP27X	X	5.82222	5.94444	5.11111	5.47778	5.14444	5.23333	9.91111	10.0556	D37 Up		SLC25A36	3	134.756	144	122.944	147.178	106.322	87.4667	288.967	298.422	D37 Up
								MAP7D2	X	2.06667	3.48889	5.85556	7.15556	5.24444	8.06667	10.3	9.48889	D37 Up		AKAP6	14	1.38889	1.65556	2.48889	2.51111	6.66667	8.37778	343.178	243.011	D37 Up
								TCEANC	X	4.1	4.43333	3.93333	5.3	4.34444	4.8	9.63333	10.0667	D37 Up		RND3	2	91.4	105.456	53.9111	51.1667	20.7778	30.9889	257.756	324.011	D37 Up
								PCDH19	X	0.733333	2.54444	0.988889	1.73333	2.17778	5	3.6	14.6889	D37 Up		ID2	2	31.9556	26.3778	34.1556	72.5333	51.2556	40.1667	263.122	317.111	D37 Up
								MXRA5	X	1.92222	5.72222	1.23333	3.14444	2.26667	5.26667	6.12222	11.9444	D37 Up		SREBF2	22	142.356	158.778	117.089	102.533	135.756	129.711	274.8	301.111	D37 Up
								SLC10A3	X	7.37778	6.32222	5.17778	5.36667	5.9	6.8	9.4	7.86667	D37 Up		ATP1B1	1	64.1222	66.2778	59.7667	49.3	36.6	37.0444	288.122	285.578	D37 Up
								ARMCX5-GPRASP2	X	3.4	4.51111	4.05556	4.57778	5.61111	6.23333	8.84444	8.15556	D37 Up		PSD3	8	69.0778	74.6889	134.178	184.733	137.111	151.844	298.856	272.056	D37 Up
								ZRSR2	X	3.71111	9.54444	2.87778	6.07778	2.98889	5.57778	5.08889	11.2444	D37 Up		TRIO	5	125.133	133	256.989	196.778	159.178	162.589	309.944	260.633	D37 Up
								RTL8A	X	4.58889	5.83333	3.53333	4.14444	5.23333	5.71111	8.08889	8.16667	D37 Up		NSD3	8	72.9778	88.2667	101.222	115.833	87.8778	90.4	284.467	283.7	D37 Up
								ZXDA	X	1.43333	2.8	1.96667	3.51111	2.01111	3.23333	5.67778	10.3889	D37 Up		ZDBF2	2	78.8667	97.2889	120.922	143.711	79.3111	70.4778	261.656	306.478	D37 Up
								AL683813.1	X	1.13333	1.28889	1.23333	1.06667	1.1	1.15556	6.97778	8.72222	D37 Up		PREPL	2	67.2667	81.4222	89.9667	105.844	66.7222	72.9222	257.211	310.122	D37 Up
								SPIN2B	X	4.46667	5.24444	4.28889	4.95556	6.41111	5.96667	8.32222	7.21111	D37 Up		GPM6A	4	5.76667	7.72222	3.28889	3.75556	5.07778	9.33333	277.5	289.011	D37 Up
								MID2	X	1.55556	2.81111	1.22222	1.78889	1.21111	1.75556	5.94444	9.22222	D37 Up		C14orf132	14	54.2889	53.5	30.3222	41.5	22.7222	20.1333	311.167	252.378	D37 Up
								FAM122C	X	1.85556	3.07778	2.61111	5.18889	3.1	4.37778	6.18889	8.97778	D37 Up		FSIP2	2	18.2222	26.2778	34.7222	50.7667	42.4556	43.3556	308.033	252.767	D37 Up
								MAGED4B	X	2.88889	0.966667	1.78889	2.84444	2.28889	2.07778	7.68889	6.7	D37 Up		PGM2L1	11	73.4444	81.2556	40.9222	37.2222	15.8222	16.0667	320.667	238.222	D37 Up
								DNASE1L1	X	4.76667	4.96667	3.47778	3.17778	3.68889	3.32222	7.52222	6.4	D37 Up		HSPA4L	4	12	14.2111	22.0778	16.0667	11.3	19.8	214.689	342.789	D37 Up
								FRMPD4	X	1.67778	1.65556	0.111111	0.122222	0.0333333	0.0666667	7.2	6.28889	D37 Up		MEG3	14	40.1778	84.9778	50.9333	101.5	20.5889	14.6333	195.478	360.311	D37 Up
								TBC1D25	X	3.6	4.15556	4.4	3.91111	3.75556	4.44444	6.77778	6.55556	D37 Up		MTURN	7	14.9333	17.4444	15.3556	20.2111	21.0444	17.9333	295.456	259.922	D37 Up
								ELF4	X	1.67778	2.56667	2.5	2.02222	0.777778	0.866667	5.03333	8.21111	D37 Up		PBX1	1	139.833	164.089	144.844	158.056	66.1889	60.1333	301.556	251.611	D37 Up
								LINC01278	X	2.36667	3.47778	2.44444	2.45556	3.68889	3.8	5.9	6.32222	D37 Up		WDR82	3	169.356	144	156.833	152.156	159.1	153.378	268.322	284.8	D37 Up
								RAP2C-AS1	X	0.755556	1.42222	1.05556	1.84444	1.12222	1.88889	3.68889	8.36667	D37 Up		UNC13B	9	188.8	177.922	151.767	149.811	121.233	123.633	278.889	273.756	D37 Up
								LINC01560	X	2.26667	1.9	1.35556	1.54444	1.73333	1.53333	5.33333	5.76667	D37 Up		RHOBTB3	5	18.6222	22.0556	33.1889	25.4222	16.5778	16.5	270.011	281.656	D37 Up
								FAM133A	X	1.2	2.27778	0.744444	1.63333	0.844444	1.58889	4.41111	5.92222	D37 Up		RAB11A	15	220.933	216.711	193.478	196.544	192.444	197.956	277.211	271.578	D37 Up
								Z68871.1	X	2.01111	2.81111	2.51111	3.1	2.83333	3.05556	4.98889	5.3	D37 Up		NR2F1	5	0	0	0.433333	0.344444	27.1444	29.0778	247.644	292.822	D37 Up
								MAGED4	X	3.28889	1.54444	1.4	0.744444	1.08889	2.55556	4.28889	5.77778	D37 Up		AGTPBP1	9	133.811	145.656	159.444	173.733	122.078	104.489	283.067	256.5	D37 Up
								PNMA6A	X	2.86667	3	1.12222	1.54444	1.52222	2.25556	4.85556	5.15556	D37 Up		BAZ2B	2	64.8778	78.9444	81.6	103.367	48.0222	44.7111	272.211	266.711	D37 Up
								IL3RA	X	2.24444	2.16667	1.96667	2.52222	1.74444	1.81111	4.51111	5.37778	D37 Up		ZNF608	5	62.8	63.9556	71.5444	66.9889	116.311	120.422	266.067	270.211	D37 Up
								PPEF1	X	0.455556	0.688889	0.377778	0.5	0.755556	0.744444	4.47778	5.01111	D37 Up		PRRC2B	9	114.533	130.567	112.211	115.044	127.478	125.4	258.322	277.389	D37 Up
								TCEAL5	X	2.28889	2.52222	0.777778	1.38889	2.03333	2.25556	4.11111	4.95556	D37 Up		HLTF	3	205.289	229.911	135.022	137.344	60.6778	56.6556	266.411	262.5	D37 Up
								ZNF630	X	3.06667	3.27778	2.45556	2.45556	1.92222	1.9	5.48889	3.37778	D37 Up		LUC7L3	17	131.956	148.333	129.033	164.333	134.711	115.256	273.833	249.878	D37 Up
								DUSP9	X	2.44444	2.54444	0.422222	0.811111	0.7	0.666667	3.28889	5.43333	D37 Up		SEPTIN7	7	154.267	160.222	199.122	215.6	173.489	168.278	276.667	245.556	D37 Up
								LONRF3	X	0.122222	0.244444	0.455556	0.422222	0.866667	0.888889	4.37778	4.22222	D37 Up		MIR124-2HG	8	2.53333	1.31111	11.4778	21.5889	16.5778	29.6222	271.456	250.6	D37 Up
								AC232271.1	X	2.78889	3.96667	3.12222	3.56667	2.93333	2.94444	4.25556	4.28889	D37 Up		NF1	17	76.4667	106.133	99.9222	116.333	107.589	95.7222	237.433	279.522	D37 Up
								CCNB3	X	0.388889	0.377778	0.155556	0.211111	0.377778	0.288889	3.94444	4.52222	D37 Up		AFF4	5	116.778	148.833	156.7	148.967	106.567	101.356	256.856	257.844	D37 Up
								DCAF12L2	X	1.2	1.93333	1.44444	2.23333	2.3	2.65556	3.76667	4.38889	D37 Up		ZKSCAN1	7	44.3	52.1667	69.3111	79.8667	74.4222	74.2111	237.944	276.078	D37 Up
								LINC01456	X	0.855556	1.35556	1.28889	2.1	1.9	2.32222	3.51111	4.47778	D37 Up		CKB	14	159.822	141.944	185.678	136.611	125.811	150.978	234.2	279.5	D37 Up
								CCDC120	X	2.68889	3.71111	2.37778	2.42222	2.3	1.8	4.17778	3.64444	D37 Up		PTPRD	9	56.9444	67.0889	73.9889	85.3778	119.889	122.222	311.678	200.622	D37 Up
								MCF2	X	1.4	2.44444	0.8	1	0.366667	0.622222	2.33333	5.47778	D37 Up		NTRK2	9	0.1	0.144444	29.3556	35.1889	9.8	36.7556	205.167	306.978	D37 Up
								MAOB	X	1.8	2.04444	0.744444	0.877778	0.922222	0.822222	4.93333	2.55556	D37 Up		GDF7	2	0.666667	0.466667	1.01111	1.01111	2.56667	2.27778	350.167	161.544	D37 Up
								EEF1A1P29	X	0.355556	0.644444	0.177778	0.233333	0.411111	0.433333	3.3	3.63333	D37 Up		CDS2	20	154.767	180.133	127.9	134.678	126.2	130.011	272.056	239.6	D37 Up
								RIBC1	X	1.32222	1.21111	1.01111	1.1	1.25556	1.22222	3.81111	2.88889	D37 Up		PEG3	19	26.4111	42.1556	37.5	72.0222	54.2556	65.1222	212.789	296.556	D37 Up
								SLITRK2	X	0.711111	0.8	0.2	0.2	0.188889	0.0777778	2.62222	4.02222	D37 Up		SYT1	12	69.9	71.8444	58.1778	39.0556	24.5333	29.2667	310.322	198.356	D37 Up
								TRAPPC13P1	X	0.0555556	0.122222	0.1	0.111111	0.366667	0.455556	3.91111	2.64444	D37 Up		PNISR	6	170.178	190.211	184.733	215.344	132.022	106.211	240.822	266.978	D37 Up
								JPX	X	1.73333	3.45556	1.66667	3.25556	1.25556	2.15556	1.96667	4.51111	D37 Up		KCNQ1OT1	11	57.5444	82.1667	49.5778	48.8556	46.6667	37.3111	260.122	246.8	D37 Up
								AF274858.1	X	0.488889	0.644444	0.477778	0.6	0.855556	0.933333	2.74444	3.54444	D37 Up		RN7SKP71	12	53.1444	46.6333	65.9778	57.3556	181.733	179.167	255.067	251.167	D37 Up
								PABPC5-AS1	X	0.1	0.266667	0.144444	0.177778	0.177778	0.266667	1.63333	4.63333	D37 Up		FRYL	4	115.589	122.456	129.033	138.211	117.667	111.856	259.689	245.478	D37 Up
								XIST	X	0.0444444	4.16667	0.0444444	2.06667	0	1.48889	0.0111111	6.21111	D37 Up		SBF1	22	88.0556	93.7778	103.722	103.256	129.411	143.744	238.778	261.933	D37 Up
								ATP2B3	X	0.133333	0.222222	0.155556	0.211111	0.0888889	0.0777778	3.22222	2.97778	D37 Up		ATXN7L3B	12	152.244	150.244	130.567	150.122	148.467	157.122	263.6	237.044	D37 Up
								LANCL3	X	0.488889	0.611111	0.166667	0.222222	0.0666667	0.0666667	3.52222	2.62222	D37 Up		PLD3	19	129.144	121.833	137.667	106.267	142.378	151.744	265.222	232.511	D37 Up
								RAI2	X	0.577778	0.711111	0.155556	0.355556	0.1	0.2	2.64444	3.34444	D37 Up		CACNA2D1	7	35.8444	43.9667	48.9	37.6889	3.47778	1.58889	327.789	169.789	D37 Up
								AL035443.1	X	0.5	1.27778	0.855556	1.97778	0.255556	0.211111	1.73333	4.12222	D37 Up		RAB3C	5	16.7444	18.5667	13.9333	12.9	11.1556	15.0222	300.8	195.367	D37 Up
								SRPX2	X	0.0222222	0.0666667	0.877778	0.5	0.8	0.933333	3.44444	1.92222	D37 Up		ABI2	2	118.367	135.956	154.333	167.867	170.956	160.1	249.911	246.211	D37 Up
								RN7SL648P	X	1.56667	2.27778	1.57778	1.86667	1.2	1.2	3.01111	2.21111	D37 Up		TAGLN3	3	5.05556	4.87778	9.31111	10.6556	35.5333	46.0889	257.2	237.244	D37 Up
								IL13RA2	X	0.0222222	0.0111111	0.0222222	0.0111111	0.0444444	0.266667	0.711111	4.25556	D37 Up		GPCPD1	20	19.9889	27.5333	42.9889	55.3222	47.4444	50.5111	210.856	282.378	D37 Up
								AC244197.3	X	0.133333	0.188889	0.233333	0.277778	0.455556	0.311111	3	1.36667	D37 Up		NBEA	13	73.1444	98.3889	57.2333	76.6778	33.0778	27.7556	281.167	208.044	D37 Up
								EFNB1	X	8.72222	8.71111	68.5778	99.0778	198.4	260.267	92.8222	157.311	D9 Up		USP47	11	70.5778	78.9222	129.633	144.944	114.133	119.5	252.622	235.278	D37 Up
								TMSB15A	X	57.5778	60.0778	52.9222	76.2111	144.956	153.722	107.333	97.1444	D9 Up		ADD1	4	133.144	134.478	139.222	132.289	178.422	186.8	255.667	230.922	D37 Up
								RBM10	X	89.7	77.0333	81.3444	81.2889	113.056	119.444	91.0222	85.9444	D9 Up		ERBB4	2	2.35556	2.4	2.18889	1	2.13333	4.12222	210.2	276.122	D37 Up
								FHL1	X	38.8222	42.1889	34.3	58.9556	89.6	140.656	88.4	99.7	D9 Up		LHX9	1	0.0444444	0.0222222	0.0222222	0.0444444	0.0111111	0.0555556	393.444	92.7889	D37 Up
								IRAK1	X	62.6111	67.3556	66.3889	62.3222	100.744	123	25.3	23.6111	D9 Up		FNDC3A	13	70.8667	80.4444	114.122	116.689	117.633	112.567	243.867	240.878	D37 Up
								SNX12	X	94.5333	85.3	80.2889	80.6222	107.611	110.322	76.6222	76.0222	D9 Up		DMXL2	15	35.3556	50.4556	70.8	97.7333	102.233	91.5667	257.989	226.411	D37 Up
								NDUFB11	X	79.8	73.4444	63.8889	70.4111	98.7889	105.5	68.6222	73.1111	D9 Up		PHF14	7	98.5111	110.8	109.022	127.633	122.2	116.189	267.911	213.933	D37 Up
								HSD17B10	X	72.7333	64.7222	56.5889	58.2444	83.2778	82.3667	34.4222	28.9222	D9 Up		CTNNA2	2	16.2778	16.4667	10.4	16.2111	19.5222	12.6222	283.533	198.011	D37 Up
								TMEM164	X	29.3111	48.8556	35.3778	70.4	61.8889	102.056	48.5778	81.9111	D9 Up		ZEB1	10	0.266667	0.522222	16.3889	20.9778	23.7667	26.8444	247.744	233.167	D37 Up
								NUDT11	X	47.4667	45.3778	51.6	61.7111	70.9333	78.2	53.9778	52.2	D9 Up		MAP4	3	151.389	174.078	136.933	110.744	105.267	107.611	251.2	229.289	D37 Up
								UTP14A	X	35.9444	46.8	37.8778	62.7778	56.9889	89.4556	14.4222	18.9333	D9 Up		TNKS	8	103.578	119.233	110.222	122.622	101.2	100.367	247.367	231.256	D37 Up
								NDUFA1	X	56.4889	55.9111	47.0889	53.0111	72.5889	71.1778	51.3222	51.2556	D9 Up		MTMR4	17	81.8222	80.5111	82.8333	90.4778	162.733	179.189	262.333	215.222	D37 Up
								TIMP1	X	31.9111	30.4778	41.6667	34.7333	59.9	62.1889	19.4556	21.6333	D9 Up		PCBP4	3	17.3111	17.9	66.4	76.6778	135.844	141.544	241.944	234.122	D37 Up
								CSTF2	X	41.7111	42.9444	48.0333	49.7778	57.5222	61.6444	26.4222	27.4778	D9 Up		SRGAP3	3	13.0778	12.0556	15.5	19.3778	39.3	41.1667	203.933	271.567	D37 Up
								NSDHL	X	27.4556	25.9111	21.9667	18.8667	50.6556	56.8667	41.8444	31.4	D9 Up		DDHD2	8	32.4	39.9	58.5556	57.1667	76.6333	81.0222	207.944	266.578	D37 Up
								GTPBP6	X	41.6222	39.7333	41.1889	34.9111	54.2778	53.1222	22.2889	21.5556	D9 Up		ARRDC4	15	21.1222	24.3444	54.4778	69.6667	73.4111	45.3	209.578	264.544	D37 Up
								PUDP	X	16.5778	33.4333	23.4222	45.7667	34.2111	65.3444	13.2556	21.0778	D9 Up		ROBO2	3	13.8556	18.5444	9.57778	7.08889	11.9667	23.9444	308.789	164.7	D37 Up
								G6PD	X	27.6778	26.3	33.4333	25.5111	47.5778	41.6556	31.3778	25.9667	D9 Up		BBX	3	89.2889	105.311	165.422	164.456	82.4556	74.2111	218.678	254.478	D37 Up
								RBMX2	X	30.8556	35.8	31.1	39.2444	39.6	46.8	28.4778	36.6778	D9 Up		DTX4	11	36.8111	39.2444	116.678	146.211	173.567	199.5	231.222	241.833	D37 Up
								PIR	X	16.2333	30.4556	11.9222	18.8222	25.5778	59.7	7.44444	12.7222	D9 Up		RASAL2	1	89.3778	90	68.0333	68.4778	44.2333	40.3222	212.978	259.978	D37 Up
								UXT	X	22.5222	20.7333	20.8	22.2222	30.5889	30.9556	24.1778	26.0111	D9 Up		CAMSAP1	9	110.211	109.067	132.856	131.644	158.856	174.222	244.422	227.456	D37 Up
								PNPLA4	X	12.7444	14.6	13.4222	18.6111	19.2111	23.4222	14.8333	16.0333	D9 Up		DDAH2	6	45.7111	44.0667	41.2444	36	87.0667	73.3889	225.833	245.478	D37 Up
								CCDC22	X	9.42222	8.87778	13.2889	12.6889	19.3667	19.8444	15.3222	14	D9 Up		H1-0	22	76.5778	118.233	58.9111	73.0444	74.7778	77.8111	213.267	256.967	D37 Up
								STS	X	2.77778	5.36667	5.93333	10.4111	12.0444	22.5111	8.01111	8.03333	D9 Up		PKIA	8	24.8889	28.5111	29.1667	33.3444	35.1222	42.6444	268.522	201.233	D37 Up
								CCNQ	X	13.2444	11.1	11.4444	11.2889	16.5333	17.7333	8.1	8.82222	D9 Up		INSIG1	7	75.7333	78.8333	55.6444	50.1	141.856	125.989	251.856	216.211	D37 Up
								FAM104B	X	7.58889	7.5	5.44444	8.92222	11.2333	12.7222	8.21111	7.6	D9 Up		NRXN1	2	49.2778	57.7556	25.4111	30.2444	29.0222	26.9778	299.7	167.122	D37 Up
								SRPX	X	7.95556	8.12222	7.23333	5.7	9.46667	10.3	2.54444	1.63333	D9 Up		MAPK8	10	90.6111	98.4778	98.5778	106.233	64.2556	58.2222	264.856	200.7	D37 Up
								GLUD2	X	2.2	2.2	2.91111	3.71111	10.5889	8.78889	2.33333	2.64444	D9 Up		ID1	20	52.9889	60.2333	9.81111	6.75556	27.5889	15.0556	173.111	291.3	D37 Up
								ARSL	X	4.58889	4.23333	1.88889	1.93333	5.11111	5.88889	0.844444	1.35556	D9 Up		ZBTB10	8	37.8556	48.3111	121.067	136.389	90.4333	81.1667	228.722	233.733	D37 Up
								ARHGAP6	X	1.03333	1.61111	1.5	2.31111	4.4	6.45556	2.27778	3.42222	D9 Up		VAPA	18	146.867	152.844	165.056	165.344	148.711	151.556	238.233	224.111	D37 Up
								CENPVL3	X	3.13333	4.22222	2.15556	3.12222	3.77778	5.8	1.47778	2.55556	D9 Up		SLC1A2	11	3.98889	5.52222	20.0667	27.2222	24.7889	18.3444	268.344	191.656	D37 Up
								UBE2E4P	X	1.55556	1.4	1.53333	1.43333	3.82222	4.77778	3.54444	3.32222	D9 Up		LINC00461	5	0.4	0.4	0.155556	0.0111111	0.6	0.766667	154.078	305.389	D37 Up
								PINCR	X	0.0666667	0.0777778	1.23333	0.522222	1.74444	4.28889	0.0777778	0.122222	D9 Up		PTBP2	1	116.989	140.644	137.433	164.744	97.7889	84.9111	222.233	233.756	D37 Up
								GTF3C6P2	X	2.12222	1.71111	1.75556	1.84444	2.75556	3.04444	1.26667	1.4	D9 Up		LSS	21	126.989	120.344	74.3	58.6333	150.467	171.078	258.267	197.444	D37 Up
								AC115618.1	X	2.04444	1.18889	1.85556	1.63333	2.91111	2.5	2.14444	1.71111	D9 Up		TENM3	4	103.589	128.033	115.4	112	158.244	174.378	198.533	252.678	D37 Up
								ZIC3	X	49.1444	98.8	187.633	373.211	89.8556	131.278	119.978	298.844	D4 Up		BAG6	6	111.533	119.478	89	86.9	116.222	108.144	234.156	214.844	D37 Up
								MBNL3	X	8.64444	16.9333	93.8111	217.733	51.5667	70.9556	22.7778	25.9889	D4 Up		MYEF2	15	84.7444	100.478	106.278	117.122	67.1889	56.3	222.789	225.722	D37 Up
								KLHL4	X	33.1667	64.8222	94.0333	213.6	45.3889	45.8667	24.6	17.9778	D4 Up		CCDC88A	2	140.089	157.567	155.611	176.889	112.767	98.5	233.967	213.144	D37 Up
								HS6ST2	X	11.4667	23.2222	49.0556	67.1	18.0222	29.8556	30.5778	62.4889	D4 Up		PIP4K2B	17	121.122	116.889	124.167	135.622	155.667	157.389	237.589	208.189	D37 Up
								TBL1X	X	22.3333	40.5556	36.1	58.7556	34.3333	42.5778	17.1333	27.2333	D4 Up		TULP4	6	41.9333	49.0556	59.1667	62.8222	66.3556	70.4111	248.433	196.522	D37 Up
								PCDH11X	X	20.8333	37.1	43.6333	49.6	4.8	6.4	32.8778	38.4556	D4 Up		TPBG	6	40.7556	40.7889	57.0889	68.4667	74.1667	66.3444	289.967	153.778	D37 Up
								MTM1	X	12.2778	16.0556	40.1444	51.1778	24.3444	29.3333	17.5333	23.2	D4 Up		SLC39A6	18	82.0556	79.9778	121.889	123.656	149.889	181.089	231.144	212.033	D37 Up
								SH3KBP1	X	19.0222	21.9667	35.0889	55.1333	17.4111	15.0444	21.0889	19.3	D4 Up		VPS35	16	126.556	131.244	143.222	147.344	160.1	176.889	230.089	211	D37 Up
								APLN	X	3.31111	7.28889	35.6556	38.0333	7.15556	36.4889	2.75556	4.58889	D4 Up		ABAT	16	13.3556	13.7889	5.03333	4.06667	9.2	7.23333	202.8	238.122	D37 Up
								MAP7D3	X	26.1667	30.7778	30.7778	39.2556	23.1667	25.8444	12.1667	14.5667	D4 Up		MMRN1	4	0.0444444	0.0777778	0.266667	0.133333	38.8667	42.1222	261.233	177.856	D37 Up
								FANCB	X	19.6	25.3444	28.4444	36.6	19.3778	23.0889	11.1556	14.3667	D4 Up		DOCK7	1	59.4444	77.4778	93.7667	106.911	107.9	101.589	227.7	209.7	D37 Up
								GDPD2	X	21.7333	18.7	26.1444	36.2	2.85556	3.21111	21.0222	15.4222	D4 Up		BNIP3	10	131.767	167.589	35.8111	68.6667	145.089	95.6556	259.244	178.133	D37 Up
								MIR503HG	X	1.53333	2.71111	23.9	35.9889	4.55556	5.46667	0.9	1.07778	D4 Up		ROBO3	11	8.47778	9.04444	4.56667	4.47778	4.32222	5.02222	195.911	241.233	D37 Up
								BRCC3	X	16.6	19.0556	27	29.4	22.4667	22.0222	16.0778	14.2111	D4 Up		PFDN5	12	137.344	120.567	112.344	117.622	180.111	169.067	217.367	219.122	D37 Up
								F8	X	3.1	3.47778	5.76667	9.16667	3.51111	2.56667	6.94444	4.96667	D4 Up		EPB41	1	122.3	130.567	146	161.022	162.022	162.256	221.622	214.756	D37 Up
								SYTL5	X	1.78889	2.27778	7.51111	5.36667	2.71111	3.67778	1.23333	0.866667	D4 Up		DCC	18	0.577778	1.31111	0.5	0.355556	3.14444	3.4	217.256	216.367	D37 Up
								PLAC1	X	1.13333	1.34444	3.87778	7.27778	2.26667	1.36667	0.111111	0.155556	D4 Up		CLU	8	103.011	100.844	145.311	172.811	139.556	135.2	181.856	251.422	D37 Up
								Z96074.1	X	0.755556	1.58889	2.67778	6.31111	1.94444	2.76667	2.28889	4.25556	D4 Up		ZBTB37	1	67.0222	75.2667	98.1556	111.256	68.9778	61.6	199.222	233.844	D37 Up
								CSF2RA	X	2.02222	1.68889	2.64444	2.61111	1.6	1.41111	0.377778	0.711111	D4 Up		MYCBP2	13	85.3222	103.056	85.1333	93.6889	82.7778	84.3111	241.667	191.2	D37 Up
								AL359851.1	X	0.0444444	0.288889	1.03333	3.85556	0.744444	0.711111	0.177778	0.122222	D4 Up		CCDC50	3	48.1333	56.6333	71.5333	73.8111	70.1333	71.1667	223.067	208.033	D37 Up
								FLNA	X	1091.38	1181.4	1356.66	920.778	1078.7	1206.77	676.556	651.922	Decrease during diff.		BACH1	21	87.1556	90.0667	150.433	140.989	91.6556	92.6667	222.3	208.7	D37 Up
								PGK1	X	1046.82	1121.96	429.067	495.778	758.822	633.722	863.856	671.367	Decrease during diff.		SUGP2	19	155.711	161.956	136.056	166.3	125.178	120.967	214.111	216.289	D37 Up
								USP9X	X	798.467	1212.84	478.7	614.322	228.178	282.611	384.867	518.3	Decrease during diff.		LNPK	2	26.6889	28.8444	42.6	47.7333	65.5889	64.1222	243.733	186.656	D37 Up
								SLC25A6	X	424.722	406	354.222	340.167	317	286.689	231.433	275.589	Decrease during diff.		ANKRD17	4	152.733	180.311	169.844	185.444	166.744	159.167	217.633	210.5	D37 Up
								SMS	X	295.456	490.067	317.089	482.222	225.333	588.278	102.389	160.933	Decrease during diff.		HP1BP3	1	80.3222	91.8667	126.167	142.778	155.889	162.433	215.9	212.056	D37 Up
								PLS3	X	238.444	505.544	270.756	449.244	112.278	219.856	75.3889	165.267	Decrease during diff.		UBQLN1	9	169.489	184.278	174.456	176.322	182.789	169.111	214.6	213.278	D37 Up
								HUWE1	X	300.956	406.367	255.444	285.856	259.256	240.011	271.067	289.178	Decrease during diff.		SCN3A	2	0.0555556	0.0888889	0.0666667	0.0666667	0.533333	1.14444	227.722	199.567	D37 Up
								HMGB3	X	365.567	323.178	237.967	228.022	178.411	174.278	97.6556	94.4444	Decrease during diff.		NCAM1	11	8.51111	8.83333	27.4	44.6222	28.4333	25.8	252.378	174.189	D37 Up
								AP1S2	X	211.5	446.911	128.256	275.811	87.7667	188.7	259.622	256.611	Decrease during diff.		SSBP2	5	23.1444	33.7444	57.1	76.5889	59.2444	56.5556	196.411	227.433	D37 Up
								STK26	X	261.744	389.2	296.511	414.089	184.811	261.711	49.4556	104.578	Decrease during diff.		HDGFL3	15	152.678	161.889	173.6	166.167	134.089	137.756	223.744	199.456	D37 Up
								MSN	X	310.3	322.411	284.056	252.567	328.867	357.833	186.144	215.211	Decrease during diff.		ATP8A1	4	61.8111	69.0556	32.2222	48.2333	25.2111	27	237.056	185.467	D37 Up
								SLC25A5	X	321.711	308.567	208.889	224.178	235.9	248.233	105.711	126.533	Decrease during diff.		RERE	1	37.4111	55.1667	27.8333	30.9667	40.4222	33.8	217.367	205.111	D37 Up
								PGRMC1	X	300.989	308.611	191.778	212.911	187.944	203.322	241.144	234.211	Decrease during diff.		DYNC1LI2	16	96.5889	100.344	132.078	121.9	107.933	104.122	226.2	195.656	D37 Up
								GPC4	X	131.678	374.011	53.5	62.3778	22.2556	37.5444	19.3333	46.3444	Decrease during diff.		PFKM	12	170.278	153.611	132.811	133.5	143.911	138.556	214.911	206.678	D37 Up
								NLGN4X	X	169.522	329.289	41.0778	100.2	53.6333	104.544	51.8778	79.7778	Decrease during diff.		PPM1A	14	101.3	112.1	95.7333	99.1	63.1111	61.1667	204.578	214.578	D37 Up
								SLC7A3	X	268.367	228.067	84.7111	57.6222	32.6444	30.2556	12.8	16.6889	Decrease during diff.		P4HA1	10	86.7444	95.0333	57.7556	81.5444	131.7	112.3	207.367	211.3	D37 Up
								ANOS1	X	141.322	337.789	88.2667	198.256	7.17778	17.9222	2.71111	6.04444	Decrease during diff.		RLF	1	98.8889	99.9667	112.722	137.111	127.189	118.444	211.922	205.789	D37 Up
								PIM2	X	232.611	235.111	38.1	39.7	15.1667	15.3111	12.2	11.8222	Decrease during diff.		ZDHHC17	12	72.8778	81.8222	108.111	130.078	88.6444	77.5556	212.767	204.9	D37 Up
								PRPS1	X	137.278	218.456	90.8667	157.222	91.4333	154.1	52.5444	72.0444	Decrease during diff.		MSI2	17	68.3222	81.8889	89.4111	93.9	98.4111	101.1	195.578	220.144	D37 Up
								KDM6A	X	130.144	194.933	116.856	84.5556	33.1222	35.8556	54.8444	67.6111	Decrease during diff.		TNKS2	10	141.622	153.2	151.544	141.033	100.311	88.8333	183.022	232.611	D37 Up
								PRDX4	X	121.656	171.6	86.2444	134.756	110.189	181.133	48.5889	88.5444	Decrease during diff.		ONECUT2	18	3.67778	4.34444	3.01111	4.22222	15.6111	13.1333	256.389	158.778	D37 Up
								POLA1	X	104.989	181.011	109.9	218.378	104.922	166.233	54.8889	90.3556	Decrease during diff.		RC3H2	9	107.7	121.211	162.978	172.422	113.522	115.578	207.6	206.956	D37 Up
								DKC1	X	142.078	129.433	99.2889	94.1556	96.9778	96.9111	32.7889	31.8333	Decrease during diff.		HIPK3	11	52.9444	52.9444	58.2222	58.7778	49.6667	54.2444	206.222	208.333	D37 Up
								MID1IP1	X	127.233	140.7	104.889	97.8889	61.8889	67.2444	39.1667	48.0667	Decrease during diff.		FGD5-AS1	3	121.811	120.178	126.1	139.533	139.589	137.511	220.656	193.533	D37 Up
								TCEAL8	X	109.367	145.578	57.4111	92.7667	67.3111	109.256	65.7111	93.3111	Decrease during diff.		TUSC3	8	97.3	99.6444	109.933	116.9	141.889	136.089	228.822	185.1	D37 Up
								PDK3	X	82.5	157.4	56.0111	95.0222	43.0222	64.1	76.2333	122.422	Decrease during diff.		ZFYVE16	5	68.1667	77.3889	101.111	112.378	97.6667	95.8556	219.311	193.344	D37 Up
								TXLNG	X	83.7556	154.611	59.1556	108.833	32.7667	63.4778	30.9778	61.0556	Decrease during diff.		LLGL1	17	134.322	132.444	130.478	137.889	156.378	166.611	188.189	224	D37 Up
								TSPAN6	X	106.611	124.422	146.144	170.433	169.533	188.011	92.8889	104.989	Decrease during diff.		ESD	13	83.3667	88.0667	114.933	130.689	155.178	158.956	203.5	208.678	D37 Up
								HEPH	X	109.278	115.111	79.5333	84.3889	61.4889	59	69.3778	84.3	Decrease during diff.		SCAMP1	5	98.7889	103.067	131.344	146.556	86.0333	72.4778	219.944	190.744	D37 Up
								FIRRE	X	82.6889	132.767	69.4111	128.311	71.3333	112.067	49.2667	75.8778	Decrease during diff.		VEZT	12	69.1333	85.3222	102.422	103.944	96.1556	110.111	199.322	211.267	D37 Up
								DLG3	X	106.456	108.789	96.5222	98.6111	85.3444	90	82.5222	74.9	Decrease during diff.		SHC3	9	13.1333	17.4667	33.0667	38.4333	47.1111	85.1778	228.122	181.244	D37 Up
								PDHA1	X	109.556	103.211	98.2	104.589	113.8	109.967	69.5889	62.3333	Decrease during diff.		ITSN1	21	117.667	130.156	140.1	164.722	122.133	117.922	219	189.222	D37 Up
								MED14	X	80.5667	131.944	61.8	77.7111	36.9889	47.5667	35.2222	51.7556	Decrease during diff.		ERBIN	5	92.0556	104.944	123.633	132.456	112.656	114.211	195.833	211.989	D37 Up
								PLCXD1	X	109.222	98.4889	57.3778	52.8556	49.3778	45.2667	28.7667	28.0667	Decrease during diff.		PPIP5K2	5	86.4556	88.1333	114.556	126.422	89.3556	82.0222	224.222	183.4	D37 Up
								BCAP31	X	107.067	91	63.1667	57.3111	96.1	98.0556	44.4556	39.7444	Decrease during diff.		WDFY3	4	99.6111	128.9	133.167	129.489	75.3333	76.2556	221.667	185.856	D37 Up
								GYG2	X	64.3667	130	44.9667	86.2222	49.1222	92.7333	17.1	31.0444	Decrease during diff.		KLF12	13	21.2333	26.1	32.5889	39.6667	21.7667	22.3333	215.778	191.3	D37 Up
								GNL3L	X	93.1111	99.8667	59.0444	63.1222	71.6889	79.9333	28.1222	32.0333	Decrease during diff.		DPYSL5	2	11.3333	17.2444	18.2	38.4111	133.322	168.756	216.611	188.6	D37 Up
								DIAPH2	X	59.3667	116.244	44.6333	72.0556	20.9	35.8444	10.0667	23.6222	Decrease during diff.		SLC16A14	2	6.13333	7.68889	10.0778	16.1	30.8	54.5556	207.289	197.289	D37 Up
								MAGT1	X	83.4444	86.9444	100.189	107	95.7778	105.222	53.6	53.6889	Decrease during diff.		STOX2	4	38.2222	47.2	24.0444	37.7	44.2	49.2667	188.367	216.156	D37 Up
								LAS1L	X	83.9889	76.8667	65.6222	63.6111	72.9333	69.3111	32.9889	30.7	Decrease during diff.		CXCR4	2	2.43333	2.11111	11.3	11.0444	53.1889	54.2778	182.089	221.989	D37 Up
								AMMECR1	X	59.0889	99.3	46.1444	89.4889	27.3778	43.9556	15.9444	26.0889	Decrease during diff.		TUB	11	83.4556	79.9333	65.9778	90.7333	62.2222	64.1222	174.889	228.022	D37 Up
								AIFM1	X	60.7	89.1222	38.1556	59.4889	54.7778	81.4222	20.0667	27.4	Decrease during diff.		KALRN	3	14.5556	15.1111	17.4889	15.9111	24.2	28.5222	250.222	152.567	D37 Up
								PLP1	X	52.2556	94.6778	38	68.1111	35.0222	33	21.6667	39.3111	Decrease during diff.		FEZ1	11	32.4	36.3889	25.4333	48.8889	38.5556	67.0222	184.133	218.533	D37 Up
								KIF4A	X	69.8111	73.6556	92.4889	105.489	100.778	96.4111	33.7778	48.6111	Decrease during diff.		DYNC1I2	2	69.5889	78.6444	98.0667	88.2667	95.6444	91.1889	214.344	188.2	D37 Up
								ZBED1	X	73.8111	68.0889	80.3556	74.0333	57.6889	55.9222	38.0667	41.8556	Decrease during diff.		CLASP1	2	91.4	106.111	112.556	122.978	105.311	106.478	208.378	194.111	D37 Up
								ASMTL	X	79.6556	58.9778	55.3778	46.0556	70.6444	56.4556	38.6778	35.8	Decrease during diff.		NISCH	3	78.2889	80.9889	101.322	104.233	123.244	114.667	209.722	192.156	D37 Up
								IGSF1	X	59.3444	76.8667	24.9556	39.3444	18.7	10.6778	11.3222	18.4111	Decrease during diff.		TTC17	11	106.267	117.978	133.067	153.811	119.367	110.356	200.856	201.011	D37 Up
								PRPS2	X	67.1889	67.4778	59.2667	70.3667	54.3667	70.9889	17.1778	21.6	Decrease during diff.		NRCAM	7	6.46667	9.38889	61.1778	77.8222	128.4	120.467	208.822	192.444	D37 Up
								ERCC6L	X	65.9	64.5	71.6333	78.8889	50.9556	47.4667	11.1556	14.1222	Decrease during diff.		GSK3B	3	56.4667	70.4444	77.1444	84.8111	68.7889	71.2333	213.789	186.067	D37 Up
								SLC9A7	X	58.0111	63.4667	36.5556	44.1444	5.66667	10.2	41.9222	57.1889	Decrease during diff.		SUCO	1	93	104.167	122.978	124.944	82.9444	81.3111	202.8	194.733	D37 Up
								GRPR	X	26.2556	90.8556	4.04444	4.01111	0.0888889	0.444444	0.311111	0.377778	Decrease during diff.		PGAP1	2	63.9556	86.2556	90.3222	111.3	77.8778	64.8333	194.111	202.356	D37 Up
								ACOT9	X	49.9778	62.7778	43.2333	48.3111	37.7778	49.9	17.3	21.8	Decrease during diff.		DHX40	17	82.1889	87.0111	95.9111	120.656	121.756	122.333	198.889	195.189	D37 Up
								HCFC1	X	40.0889	71.3889	30.6222	41.3	42.1222	37.4222	40.4333	43.1444	Decrease during diff.		VPS13C	15	50.6889	67.3444	91.3111	108.9	86.4556	76.8444	192.689	201.344	D37 Up
								FTSJ1	X	57.1556	51.4667	40.4778	37.9	47.4778	46.4111	38.5556	30.7889	Decrease during diff.		APBB1	11	47.1	48.1222	64.6444	74.8444	87.5222	90.3333	210.489	183.411	D37 Up
								TFE3	X	49.8333	57.1889	28.7667	24.0111	16.3222	19.4	21.1222	24.1222	Decrease during diff.		MYO9A	15	65.0778	72.6333	76.5444	81.2222	61.6556	61.5222	212.511	181.089	D37 Up
								UBL4A	X	53.3556	48.9333	36.7556	37.0111	39.9778	44.7667	34.1333	28.5889	Decrease during diff.		FGFR2	10	117.744	136.467	129.156	131.722	69.2889	90.7111	234.978	157.267	D37 Up
								TCEAL9	X	41.1	58.2222	31.1111	44.1222	32.2667	55.6889	33.2222	48.3778	Decrease during diff.		NEO1	15	51.0444	60.6556	53.6444	58	65.3556	68.5222	181.878	209.8	D37 Up
								PHKA2	X	43.2222	52.4667	35.6667	46.8778	26.9111	32.1778	25.9111	32.8333	Decrease during diff.		ATP2B4	1	42.4889	45.2222	85.8444	95.5556	61.5	40.8889	203.067	187.844	D37 Up
								JADE3	X	41.6778	48.3222	61.8667	73.0333	50.7	61.8778	26.9333	37.5222	Decrease during diff.		PTEN	10	113.589	124.978	143.456	146.522	91.5111	97.8667	203.333	187.556	D37 Up
								WWC3	X	37.7222	52.0889	35.2556	40.9556	23.2889	30.1222	29.4333	39.5222	Decrease during diff.		INA	10	12.0444	9.8	19.2778	13.8556	27.9333	37.2111	243.633	146.889	D37 Up
								SLC38A5	X	49.4444	39.5222	15.9222	17.9333	11.4778	10.0111	5.57778	3.07778	Decrease during diff.		HSPA13	21	90.3	103.011	100.333	109.767	87.3222	87.2889	204	186.378	D37 Up
								EIF4A1P10	X	46.8556	40.2556	38.1111	31.9556	43.4667	43.2111	14.8556	12.1667	Decrease during diff.		RMST	12	29.5333	35.5111	2.36667	6.4	9.84444	15.8778	211.3	178.922	D37 Up
								GLA	X	43.2778	37.3111	31.6889	31.2	35.0333	37.2333	17.5667	17.8333	Decrease during diff.		RIMS3	1	64.2556	72.5	54.6333	49.4667	45.3556	45.1	205.589	184.489	D37 Up
								CENPI	X	37.1333	40.7778	46.6	47.5333	55.1111	52.0444	23.3444	22.5222	Decrease during diff.		SEMA3C	7	4.06667	3.16667	132.544	64	128.656	105.456	227.367	162.589	D37 Up
								ITM2A	X	39.7222	37.3889	8.97778	6.6	1.18889	1.85556	1.36667	1.78889	Decrease during diff.		TUT4	1	53.4889	61.8111	72.4889	103.989	62.4889	62.9111	184.089	205.222	D37 Up
								CHRDL1	X	26.0778	43	11.5	27.7444	9.82222	15.9111	3.34444	7.5	Decrease during diff.		FBXO21	12	140.478	133.567	137.333	149.7	116.889	118.067	196.267	192.711	D37 Up
								RPSAP15	X	8.07778	60.7	6.57778	52.9667	7.58889	58.9111	3.8	32.3778	Decrease during diff.		ATF2	2	64.1333	73.6111	108.644	130.378	87.5444	83.3778	197.767	190.056	D37 Up
								ARHGAP4	X	33.9111	31.8444	10.4	11.7778	3.1	1.22222	7.16667	6.78889	Decrease during diff.		RBM5	3	70.6667	73.8778	90.1667	101.244	102.711	102.2	198.933	188.756	D37 Up
								EIF4BP7	X	33.1	32.3444	30.4778	33.0889	22.4111	20.2778	15.1889	17.9667	Decrease during diff.		ELAPOR2	7	62.0778	76.4556	69.6667	84.3778	56.1667	59.9222	204.622	180.511	D37 Up
								RAB9A	X	28.3111	34.6889	22.7111	28.4556	19.7	23.7444	15.1667	20.1222	Decrease during diff.		N4BP2L2	13	94.5667	105.689	115.556	109.9	82.6222	78.5	185.678	199.044	D37 Up
								NXT2	X	26.0111	34.4444	22.7667	34.7778	22.3444	29.7222	12.9444	22.2889	Decrease during diff.		APLP1	19	9.85556	9.04444	7.45556	7.77778	31.2778	41.9889	201.978	181.9	D37 Up
								PIN4	X	29.7222	29.9444	21.1222	24.4778	25.4333	26.2556	24.1556	21.3667	Decrease during diff.		SIPA1L2	1	33.6556	33.4667	98.9889	78.9444	95.2333	110.3	174.722	208.4	D37 Up
								UPRT	X	29.2333	29.1667	16.7333	17.4222	14.9444	16.9333	22.4444	18.9667	Decrease during diff.		COL6A1	21	56.8333	65.7333	20.9889	20.7667	20.3778	21.3667	162.733	218.967	D37 Up
								TSR2	X	29.6111	26.9889	23.3111	21.3222	23.6333	24.9333	20.9667	20.0222	Decrease during diff.		DMTF1	7	124.989	142	142.956	155.467	106.3	97.7889	189.289	192.378	D37 Up
								FOXO4	X	33.1	23.4556	13.0667	9.01111	3.5	2.22222	3.95556	4.06667	Decrease during diff.		USP33	1	106.167	128.311	112.711	130.256	94.6111	96.6556	199.744	180.978	D37 Up
								TDGF1P3	X	18.4556	37.4222	1.52222	1.58889	0	0.0222222	0.0222222	0	Decrease during diff.		TASOR	3	93.0889	108.511	151.878	161.844	105.567	95.4333	201.156	179.433	D37 Up
								HPRT1	X	20.2667	35.4222	15.9778	29	16.0222	22.0111	14.1889	23.3222	Decrease during diff.		DCTN2	12	114.967	112.411	103.922	103.633	123.267	120.711	196.9	183.611	D37 Up
								APEX2	X	26.3111	25.6111	25.3333	27.8667	32.1111	30.1444	10.4111	9.71111	Decrease during diff.		BIRC2	11	55.9444	66.2556	90.1667	89	65.3556	66.4556	175.067	204.811	D37 Up
								ELK1	X	25.3222	25.0222	23.7889	22.6333	23.0889	22.4667	12.4111	11.3778	Decrease during diff.		PYGB	20	131.211	121.156	154.611	135.9	119.333	129.589	187.922	191.767	D37 Up
								HCCS	X	25.3	25.0444	23.2	24.0556	21.1	24.2111	13.6556	15.2	Decrease during diff.		MPRIP	17	125.722	127.667	144.844	133.444	146.811	149.311	178.733	200.656	D37 Up
								APOO	X	19.7	30.0111	21.3889	34.9333	19.7778	30.5778	14.7444	18.8444	Decrease during diff.		DCAF7	17	109.744	105.444	79.4444	82.5111	89.9667	89.0667	182.022	196.878	D37 Up
								NRK	X	20.6	28.4	5.97778	2.87778	0.455556	0.488889	0.266667	0.111111	Decrease during diff.		ASXL3	18	1.77778	2.23333	3.53333	3.2	21.0333	29.1111	200.289	177.989	D37 Up
								AC078993.1	X	9.82222	38.3667	1.73333	1.54444	0.0444444	0.111111	0.177778	0.288889	Decrease during diff.		LIPA	10	61.4444	61.3667	43.2444	47.1444	58.3889	58.4667	255.433	120.756	D37 Up
								LAGE3	X	25.6667	22.3889	14.8444	16.0889	18.9889	20.9111	10.2778	10.9	Decrease during diff.		CAMSAP2	1	63.6333	71.4444	108.633	113.933	80.7778	76.7333	204.3	171.511	D37 Up
								TRMT2B	X	22.8889	24.6111	14.3222	16.2667	10.0333	13.1556	9.13333	10.8667	Decrease during diff.		EIF1	17	113.389	131.944	96.2222	86.7667	101.778	105.389	186.278	189.078	D37 Up
								AR	X	22.0333	23.1	22.1111	21.1889	16.0333	18.8889	6.5	7.96667	Decrease during diff.		LDLR	19	119.522	115.689	118.5	88.6111	158.7	137.3	187.978	187.144	D37 Up
								TIMM8A	X	21.0444	20.5222	16.1333	18.3222	19.3	21.5667	5.76667	7.08889	Decrease during diff.		TMEM106B	7	67.6333	81.9111	98.3444	105.667	60.1444	60.2111	173.722	200.678	D37 Up
								DGKK	X	17.9667	22.1111	0.866667	1.36667	0.633333	0.488889	0.588889	0.511111	Decrease during diff.		DCTN4	5	81.9333	86.4222	98.3444	103.344	91.6556	96.0111	186.611	187.5	D37 Up
								XACT	X	10.8778	28.8333	9.48889	18.0222	1.54444	5.15556	0	0.0444444	Decrease during diff.		PPP2R5C	14	120.444	124.267	142.133	153.089	137.944	138.189	181.489	192.344	D37 Up
								AC002407.1	X	15.7333	23.5778	17.7778	32.8556	19.8333	33.1556	3.84444	7.21111	Decrease during diff.		PRMT2	21	53.3	53.4667	62.7556	60.8111	85.8778	89.5667	206.089	167.411	D37 Up
								SERBP1P1	X	20.0556	17.5111	17.0333	18.2667	14.0111	13.4889	4.56667	4.98889	Decrease during diff.		CHD2	15	101.167	117.133	124.278	111.556	95.4889	72.7111	180.656	191.667	D37 Up
								MPP1	X	18.4333	18.6	5.23333	2.03333	2	2.27778	12.5556	9.62222	Decrease during diff.		TNPO2	19	93	88.4222	108.967	110.111	106.533	100.356	186.178	186.067	D37 Up
								PHKA1	X	15.9556	18.9778	13.0889	11.8222	9.65556	14.3444	4.14444	7.72222	Decrease during diff.		MVD	16	70.7667	55.7444	43.7889	28.7778	126.433	111.989	239.367	132.156	D37 Up
								GABRQ	X	17.6222	15.9333	7.73333	6.26667	3.26667	2.13333	3.76667	2.85556	Decrease during diff.		KMT2C	7	61.6222	86.2889	71.3778	86.1778	70.0889	65.3333	173.489	197.922	D37 Up
								PTCHD1	X	10.8778	22.1667	2.56667	3.67778	0.155556	0.411111	0.911111	4.04444	Decrease during diff.		CCNT2	2	97.3667	113.033	115.233	125.122	105.533	99.9444	186.078	185.122	D37 Up
								GK	X	14.7667	17.7	6.42222	10.6667	7.3	10.2778	13.0444	12.0667	Decrease during diff.		CYFIP2	5	83.2889	92.6444	113.611	110.489	115.344	150.144	193.133	176.989	D37 Up
								ADGRG2	X	12.7333	19.5	2.17778	2.57778	1.03333	0.766667	3.73333	2.28889	Decrease during diff.		FGFR3	4	18.1111	23.6556	146.144	146.544	54.2333	69.1667	138.322	231.6	D37 Up
								EEF1B2P3	X	16.8	15.3111	13.8556	15.7444	17.8222	18.2889	6.42222	7.84444	Decrease during diff.		SLIT1	10	1.61111	1.34444	2.15556	2.98889	5.72222	4.51111	196.111	173.789	D37 Up
								SHROOM4	X	15.1222	16.7	3.82222	3.64444	3.81111	4.96667	6.7	7.75556	Decrease during diff.		PODXL2	3	55.5778	54.1667	31.7	36.3444	63.1778	82.8	174.467	195.211	D37 Up
								RPL36A	X	15.4667	16.1111	17.3333	19.4	16.8556	16.1778	8.54444	9.58889	Decrease during diff.		BASP1	5	64.6556	69.9333	57.1444	52.7556	84.9889	105.089	199.611	169.222	D37 Up
								MAOA	X	16.9222	12.7778	8.6	9.26667	9.23333	5.68889	11.1444	7.18889	Decrease during diff.		IBTK	6	103.067	106.744	101.256	96.8778	58.6333	52.8667	200.222	168.489	D37 Up
								LPAR4	X	13.8667	14.3778	15.5778	18.7222	17.2	14.5111	10.1222	10.3778	Decrease during diff.		DNER	2	4.44444	4.92222	1.64444	1.82222	2.22222	1.75556	219.644	149.011	D37 Up
								GPR143	X	11.5556	16.1889	8.23333	14.7222	8.15556	9.76667	1.33333	1.85556	Decrease during diff.		ANKRD50	4	65.1111	78.4889	91.3667	88.7333	52.7889	44.9444	189.4	177.078	D37 Up
								CHST7	X	13.2	13.6667	12.3889	14.3889	3.4	4.25556	1.94444	2.3	Decrease during diff.		RAPGEF2	4	100.178	114.322	92.5333	92.2444	46.0444	47.8111	177.178	187.356	D37 Up
								SUV39H1	X	13.7333	12.9778	11.7556	12.0444	13.9667	14.4778	7.33333	7.88889	Decrease during diff.		STMN4	8	0.0777778	0.0444444	0.155556	0.211111	0.322222	0.733333	185.822	177.967	D37 Up
								TCEAL2	X	13.3	12.7556	2.63333	3.61111	2.12222	2.62222	7.65556	5.88889	Decrease during diff.		EPHB2	1	29.9333	31.7	26.3333	40.7	54.4889	63.8111	171.711	191.356	D37 Up
								PBDC1	X	13	12.8556	9	9.51111	7.44444	7.22222	6.6	7.01111	Decrease during diff.		ATAD1	10	83.6	89.3889	103.067	100.711	81.4	82.6222	180.478	182.333	D37 Up
								AL732366.1	X	12.9778	11.6222	11	10.8778	8.1	9.07778	3.18889	3.65556	Decrease during diff.		TET2	4	8.7	10.5889	26.2556	29.4111	16.8667	17.4444	181.878	178.622	D37 Up
								IQSEC2	X	10.6333	12.3889	1.98889	2.7	2.56667	2.5	3.23333	4.37778	Decrease during diff.		TNRC6B	22	92.6778	118.433	106.022	116.789	73.1667	73.8778	170.5	189.256	D37 Up
								RPL9P7	X	13.6111	8.72222	11.1	7.73333	8.72222	6.78889	7.14444	8.93333	Decrease during diff.		KIF21B	1	33.8778	40.1333	10.3667	11.8444	17.7667	18.4	197.989	161.756	D37 Up
								MIR222HG	X	8.77778	13.3444	11.6444	10.4111	5.23333	9.92222	1.1	2.06667	Decrease during diff.		CD47	3	21.2444	26.4	45.5556	53.7444	56.5444	73.2667	181.511	177.644	D37 Up
								NHSL2	X	7.31111	13.5333	14.4111	14.7444	11.9778	12.9111	4.71111	6.18889	Decrease during diff.		DLK1	14	0.6	0.544444	91.6333	189.456	44.9556	66.9222	108.9	249.389	D37 Up
								STARD8	X	10.0222	10.6333	6.52222	4.45556	10.1889	6.4	4.15556	3.9	Decrease during diff.		CCNG2	4	21.9444	21.5778	35.5444	57.4667	50.2111	43.4778	171.333	186.544	D37 Up
								SPRY3	X	7.36667	9.95556	1.93333	3.18889	1.73333	1.63333	5.87778	4.21111	Decrease during diff.		CADPS	3	21.0222	21.3222	18.7	15.5	2.95556	2.83333	214.489	141.256	D37 Up
								CAPN6	X	5.97778	10.7778	2.57778	2.84444	1.62222	1.3	0.222222	0.233333	Decrease during diff.		FLNC	7	10.7778	11.3667	176.056	101.011	89.6333	81.8111	200.467	154.678	D37 Up
								EDA	X	7.97778	8.7	5.92222	6.61111	4.16667	3.23333	2.45556	2.2	Decrease during diff.		TET1	10	128.4	158.044	101.056	119.844	86.2889	72.5556	178.856	176.278	D37 Up
								QTRT1P1	X	4.16667	12.0889	3.95556	9.26667	0.622222	1.22222	0.0111111	0.0111111	Decrease during diff.		EXOC4	7	141.067	135.878	130.733	141.422	121.678	113.422	179.533	175.1	D37 Up
								HTR2C	X	3.82222	12.1444	0.933333	1.17778	0.1	0.7	0.744444	1.06667	Decrease during diff.		NCOA2	8	72.8	72.9333	96.9889	108.4	66.6111	67.8	192.4	161.633	D37 Up
								GABRE	X	7.76667	8	2.12222	1.9	1.18889	1.3	4.67778	2.32222	Decrease during diff.		DCTN1	2	157.689	132.267	131.889	124.5	149.389	135.489	199.6	153.978	D37 Up
								TBC1D8B	X	4.97778	10.6889	2.78889	3.16667	0.8	1.02222	1.25556	1.17778	Decrease during diff.		RAB6A	11	78.5222	78.9	67.1556	54.0667	45.9444	52.9556	189.367	163.911	D37 Up
								AL589880.1	X	8.11111	7.47778	7.92222	8.75556	4.35556	3.96667	3.46667	3.87778	Decrease during diff.		ELAVL4	1	1.5	1.78889	0.7	1.15556	3.74444	3.71111	219.778	133.178	D37 Up
								SLC25A43	X	6.65556	7.97778	5.02222	5.77778	4.3	5.43333	4.28889	5.24444	Decrease during diff.		FAM171B	2	55.3667	63.7333	37.9444	39.7444	44.3111	43.2333	190.044	162.644	D37 Up
								VDAC1P1	X	7.6	6.56667	5.63333	5.44444	7.45556	7.74444	4.44444	4.13333	Decrease during diff.		GOLGB1	3	87.2667	104.144	127.467	125.211	73.1778	66.7111	172.011	179.367	D37 Up
								CD99P1	X	5.95556	7.85556	6.21111	5.24444	5.36667	4.11111	2.64444	3.15556	Decrease during diff.		ATP9A	20	16.1333	19.1444	22.8333	18.4111	19.7778	21.1111	193.467	157.044	D37 Up
								DCAF12L1	X	5.88889	6.46667	3.05556	3.06667	1.02222	0.944444	0.433333	0.322222	Decrease during diff.		SPARCL1	4	2.14444	2.47778	0.8	2.2	0.522222	1.06667	224.867	125.167	D37 Up
								FAAH2	X	5.86667	5.96667	4.48889	4.76667	1.83333	1.31111	1.94444	1.62222	Decrease during diff.		PICALM	11	77.9111	87.6444	135.311	110.556	89.3889	89.2556	174.133	175.711	D37 Up
								DENND10P1	X	5.61111	6.16667	6.81111	5.44444	4.47778	4.26667	2.46667	2.61111	Decrease during diff.		ITGB8	7	8.64444	11.3556	39.0778	44.1444	17.4444	26.2	118.822	230.6	D37 Up
								FGF13-AS1	X	4.93333	6.64444	1.34444	2.13333	0.633333	1.32222	0.8	1.16667	Decrease during diff.		KDM3A	2	54.7222	60.6889	38.2222	54.9556	72.4889	58.4333	179	170.333	D37 Up
								NAP1L6P	X	5.34444	4.24444	3.04444	3.1	1.27778	0.755556	0.544444	0.333333	Decrease during diff.		INTU	4	52.9222	53.2778	54.9778	54.7889	48.2556	49.9444	156.122	193.178	D37 Up
								MID1IP1-AS1	X	4.17778	4.86667	3.36667	3.11111	2.23333	3.1	1.7	2.27778	Decrease during diff.		CHD6	20	130.778	143.422	116.144	124.933	91.7111	81	172.733	176.544	D37 Up
								AL357562.1	X	2.28889	6.1	0.911111	1.68889	0.0333333	0.0888889	0	0	Decrease during diff.		SLC8A1	2	6.87778	10.2778	2.35556	2.74444	6.2	8.98889	194.789	153.733	D37 Up
								LHFPL1	X	2.76667	5.42222	1.78889	4.35556	1.87778	2.61111	2.12222	3.01111	Decrease during diff.		PLK2	5	23.5222	21.5667	130.322	49.5667	57.0778	85.3444	157.067	191.378	D37 Up
								PAICSP7	X	2.18889	5.98889	0.2	0.177778	0.0333333	0	0	0	Decrease during diff.		MKRN1	7	146.478	122.656	93.5444	97.6778	94.7	92.7222	168.078	180.133	D37 Up
								CHMP1B2P	X	4.06667	4.06667	2.42222	1.8	1.82222	0.744444	1.23333	0.555556	Decrease during diff.		SENP7	3	18.6889	23.1333	27.1111	30.3556	25.7	26.6111	192.833	155.3	D37 Up
								AL732366.2	X	3.73333	3.61111	2.94444	3.23333	2.4	2.52222	0.9	1.23333	Decrease during diff.		ZFHX4	8	4.38889	7.21111	18.0222	23.4667	19.2667	16.5	172.133	175.044	D37 Up
								LINC02595	X	2.7	4.38889	2.77778	2.78889	1.84444	3.22222	0.2	0.422222	Decrease during diff.		PIKFYVE	2	91.5222	110.289	113.944	113.544	73.7667	60.4667	171.567	175.522	D37 Up
								PGAM4	X	3.51111	3.17778	2.36667	2.27778	3.15556	2.44444	1.67778	1.33333	Decrease during diff.		PFKL	21	120.122	113.1	103.622	104.2	120.1	121.067	183.822	162.011	D37 Up
								PRICKLE3	X	3.43333	3.23333	3.43333	2.85556	3.22222	2.22222	0.777778	0.788889	Decrease during diff.		KLHL9	9	67.8889	66.4	83.8778	85.3333	88.8556	91.2222	176.189	169.633	D37 Up
								DIAPH2-AS1	X	1.72222	4.9	1.05556	1.87778	0.455556	0.522222	0.166667	0.455556	Decrease during diff.		ATP2C1	3	112.911	125.667	136.344	138.244	103.056	99.0556	188.133	157.656	D37 Up
								TRPC5	X	2.46667	4.14444	0.833333	1.52222	0.355556	0.5	1.34444	2.34444	Decrease during diff.		RALGAPA1	14	54.0667	63.2111	66.0556	70.5556	40.7444	48.1556	178.356	166.056	D37 Up
								PLP2	X	2.92222	3.34444	1.93333	1.86667	0.722222	0.455556	1.92222	1.01111	Decrease during diff.		TRAPPC11	4	85.4444	92.5889	91.3444	99.0111	79.2222	74.6444	162.922	181.011	D37 Up
								MAP3K15	X	2.76667	3.44444	0.877778	1.25556	0.833333	1.51111	0.655556	1.74444	Decrease during diff.		ZBTB41	1	25.8556	27.9556	44.1889	48.7889	24.7778	25.5222	179.167	164.389	D37 Up
								RNF128	X	2.48889	3.71111	1.11111	0.944444	0.0111111	0.0777778	0.3	0.411111	Decrease during diff.		SPG11	15	85.2333	101.033	119.3	135.756	102.4	102.778	171.644	171.533	D37 Up
								NLRP3P1	X	3.01111	3.14444	0.588889	0.422222	0.111111	0.0333333	0.0777778	0.0333333	Decrease during diff.		NBR1	17	101.856	98.7333	97.5	95.6444	65.4444	55.6444	175.867	167.189	D37 Up
								HMGN5	X	2.5	3.53333	1.58889	1.55556	0.988889	0.877778	1.02222	1.03333	Decrease during diff.		GNAQ	9	125	125	118.089	126.956	95.7444	100.378	188.011	155.022	D37 Up
								H3P47	X	2.98889	2.64444	1.87778	2.65556	1.97778	2	1.86667	2	Decrease during diff.		CDKN1A	6	12.7556	9.51111	99.8333	53.5444	87.0111	114.156	116.089	225.833	D37 Up
								SMIM10	X	2.23333	3.04444	1.41111	1.84444	0.633333	0.9	0.111111	0.2	Decrease during diff.		AASDHPPT	11	66.7667	65.1778	82.3556	91.2889	82.8778	83.8667	181.811	159.944	D37 Up
								KCNE5	X	1.66667	3.07778	0.722222	0.822222	1.1	1.22222	0.166667	0.111111	Decrease during diff.		SCYL2	12	87.1333	92.5333	130.089	123.889	95.6222	99.0333	180.967	160.422	D37 Up
								XG	X	1.15556	3.53333	0.133333	0.2	0.0444444	0.111111	0.0666667	0.0444444	Decrease during diff.		GNS	12	69.7333	72.9778	102.189	99.3667	109.322	108.322	168.133	172.678	D37 Up
								AL353804.1	X	1.1	2.87778	0.988889	2.46667	0.955556	1.71111	1.02222	2.14444	Decrease during diff.		PLEC	8	54.2889	73.1556	47.1111	40.7111	60.3333	47.4111	174.033	166.5	D37 Up
								RPS4X	X	909.967	1114.04	824.944	1379.5	952.6	1441.88	631.389	1509.3	Stable		RNF130	5	79.6889	85.2222	95.4222	108.978	100.511	123.044	162.078	178.433	D37 Up
								RPL10	X	869.167	889.822	777.911	909.533	851.422	958.744	716.722	929.522	Stable		NFASC	1	15.5	21.6444	7.96667	12.0667	13.7	14.4222	188.144	151.633	D37 Up
								NONO	X	871.789	767.656	869.978	897.733	1001.06	959.4	648.078	638.2	Stable		ZNF254	19	63.6111	75.5	85.2	96.3111	65.2	66.8444	161.944	177.222	D37 Up
								TMSB4X	X	611.767	722.011	897.933	955.8	638.3	1033.89	779.867	959.978	Stable		KAT6A	8	43.3667	55.8333	90.5667	98.0889	84.2333	94.8222	152.6	186.456	D37 Up
								RBMX	X	811.156	839.644	788.656	903.922	886.344	873.089	567.533	599.511	Stable		OBSL1	2	110.1	117.356	65.0889	62.6778	61.2667	54.4556	173.6	164.889	D37 Up
								EIF2S3	X	479.256	805	523.589	857.111	360.5	615.267	325.9	578.222	Stable		OS9	12	81.9	81.2556	93.7889	95.9111	106.711	113.578	167.444	169.922	D37 Up
								RPL39	X	514.511	487.733	448.333	506.278	542.367	537.489	497.211	615.1	Stable		CLK1	2	39.9	39.0444	54.0444	66.5444	47.3	44.5	154.7	182.578	D37 Up
								DDX3X	X	457.178	575.922	518.944	594.878	412.056	485.067	377.733	424.044	Stable		PCLO	7	5.98889	10.2444	7.11111	7.96667	7.25556	8.08889	147.433	189.422	D37 Up
								MORF4L2	X	364.189	466.967	355.233	480.233	414.322	594.211	390.567	455.956	Stable		CDH6	5	1.51111	2.07778	13.1111	10.0222	62.6556	25.5111	278.411	58.3444	D37 Up
								UBA1	X	343.433	446.767	270.367	404.544	265.878	416.144	290.256	477.211	Stable		ATRNL1	10	28.0111	31.4	14.5667	17.1667	19.9889	28.2	184.456	151.889	D37 Up
								STAG2	X	241.167	399.333	283.944	470.267	159.356	226.911	192.078	339.056	Stable		CNTN1	12	34.9222	39.0333	1.77778	1.4	0.3	0.411111	194.011	142.033	D37 Up
								OGT	X	267.522	294.489	247.8	298.856	242.667	227.511	330.833	324.189	Stable		TRIM36	5	19.3889	22.8222	24.3889	23.1778	24.8333	19.7556	180.389	154.644	D37 Up
								EIF1AX	X	198.4	293.1	213.589	354.244	163.7	241.3	176.911	243.533	Stable		PNMA2	8	13.5889	13.3556	35.5444	29.4222	42.2667	57.7889	164.656	169.6	D37 Up
								RBBP7	X	188.222	350.6	135.989	275.833	202.744	384.822	112.033	230.1	Stable		MBOAT2	2	41.0333	44.5778	49.1	52.9667	44.1556	44.4778	169.989	164.022	D37 Up
								PHF6	X	128.667	204.156	172.5	308.9	216.756	348.456	179.556	277.967	Stable		TERF2IP	16	16.6	15.8778	16.8556	16.9556	22.1	28.0667	164.822	168.911	D37 Up
								VMA21	X	181.667	185.6	228.722	263.422	174.289	172.944	219.467	209.044	Stable		AC055839.2	17	4.26667	3.7	3.82222	5.35556	11.5444	15.1889	173.711	159.611	D37 Up
								BEX3	X	196.367	281.222	132.378	216.722	161.633	283.678	145.622	209.056	Stable		DKK3	11	31.7444	29.7	21.9222	15.7778	15.9556	18.7111	165.511	167.344	D37 Up
								SMARCA1	X	124.533	210.211	156.444	249.622	139.944	202.978	192.4	286.333	Stable		BSDC1	1	62.7667	59.1556	73.1778	60	49.1889	47.8667	164.856	167.689	D37 Up
								RBM3	X	156.1	135.256	189.4	170.6	218.067	199.378	156.356	122.344	Stable		STX7	6	64.6333	73.3333	80.8889	76.5	62.2556	55.5333	177.956	153.467	D37 Up
								KDM5C	X	146.067	175.378	136.022	170.578	133.067	164.344	145.322	202.122	Stable		FBXL5	4	116.156	113.089	117.111	111.533	81.2333	92.2	168.322	163.056	D37 Up
								ARMCX2	X	152.7	149.511	186.156	183.2	177.2	170.378	124.367	107.156	Stable		GDAP1	8	53.2556	61.2	36.6889	34.3111	44.2778	62.4444	188.356	142.311	D37 Up
								ATP11C	X	148.722	243.689	138.911	218.278	85.9889	126.344	115.589	117.656	Stable		CCNL2	1	65.3778	75.1667	89.1333	103.711	111.011	101.756	178.211	152.422	D37 Up
								ATRX	X	126.311	144.9	148.4	176.7	96.8556	86.6333	168.022	156.9	Stable		EPM2AIP1	3	37.8778	42.3333	54.5556	67.0889	60.8	64.4778	166.233	163.878	D37 Up
								SMC1A	X	121.256	134.689	150.8	168.944	145.967	138.011	101.856	125.656	Stable		RAB8B	15	89.2556	94.2	114.811	140.289	108.878	105.867	161.011	168.967	D37 Up
								CTPS2	X	92.7333	184.089	96.8667	202.178	82.4333	154.222	84.0667	165.578	Stable		ZNF117	7	26.4444	32.5333	68.2222	67.2222	36.3667	32.0778	156.978	172.911	D37 Up
								PJA1	X	75.1	71.7222	70.1667	93.2556	128.022	146.444	147.478	174.633	Stable		DIP2B	12	101.844	102.633	110.689	113.456	104.311	120.622	150.022	179.756	D37 Up
								CUL4B	X	85.7	102.433	115.144	139.2	79.6	79.0778	125.6	139.522	Stable		PDE4DIP	1	52.8222	45.5556	37.7222	30.0333	42.2889	29.6778	184.133	144.8	D37 Up
								VBP1	X	91.3222	97.0111	108.089	110.256	114.7	123.678	104.222	100.589	Stable		KDM5A	12	102.467	114.744	121.322	128.889	101.811	94.4	154.144	174.544	D37 Up
								HNRNPH2	X	101.4	97.9556	101.944	114.056	105.1	110.578	112.367	95.1667	Stable		TTYH1	19	12.4333	12.1222	9.38889	13.5	30.8667	61.8	127.589	200.944	D37 Up
								ATP6AP2	X	93.5111	115.644	89	113.222	72.5667	93.2778	103.2	121.9	Stable		WDR48	3	95.8667	92.1667	110.356	124.478	85.6111	80.3556	169.656	158.233	D37 Up
								PDZD4	X	173.156	141.744	30.7444	31.4	25.8333	31.4	180.089	161.156	Stable		PIK3R3	1	24.2333	24.8667	53.6778	62.8778	116.211	119.056	193.222	134.578	D37 Up
								HTATSF1	X	85.8778	93.4333	89.0889	100.633	86.9111	92.5778	121.889	95.8444	Stable		CEP97	3	38.8778	42.2778	74.9444	81.0667	46.5	41.2222	168.978	157.789	D37 Up
								ZMYM3	X	105.3	109.811	77.7111	92.3556	99.1	85.5889	95.7	92.7222	Stable		CLSTN1	1	78.3222	84.0111	78.9444	91.4778	99.1889	92.6556	161.689	164.967	D37 Up
								BRWD3	X	91.2333	103.922	93.0222	92.9556	55.9111	46.4222	106.389	102.556	Stable		ZNF84	12	70.6444	65.5444	109.811	116.667	98.1	84.4	176.289	149.933	D37 Up
								NAP1L3	X	73.0333	133.078	39.3111	87.9222	28.6222	73.5333	93.9333	146.389	Stable		COPS2	15	95.6667	107.378	120.378	136.567	99.9222	105.5	152.433	173.678	D37 Up
								SLC6A8	X	42.4556	52.7333	64.2444	110.311	106.256	100.411	73.3	115.744	Stable		PHF20L1	8	57.4556	63.4222	91.0556	100.089	73.8889	76.9778	171.511	153.178	D37 Up
								THOC2	X	77.5778	90.8556	90.8	100.967	70.0889	65.7889	79	83.7889	Stable		NUMA1	11	73.6333	68.6444	104.011	103.111	92.1333	86.2667	152.944	171.233	D37 Up
								PSMD10	X	55.1222	92.7778	57.9222	105.267	61.3444	114.322	57.3222	96.2556	Stable		NDFIP1	5	42.8222	47.3778	43.7778	47.2111	41.9667	48.7222	163.133	160.378	D37 Up
								COX7B	X	87.7556	81.8111	56.0778	65.2111	97.5444	102.244	73.7889	67.0667	Stable		LSM8	7	83.2667	91.3333	94.6778	116.456	86.3222	91.0778	161.078	162.422	D37 Up
								SYAP1	X	58.6889	109.111	48.1333	86.8556	48.7222	105.156	51.1889	92.2778	Stable		ZYG11B	1	61.9333	69.3333	101.967	117.644	71.0778	79.7889	157.689	165.133	D37 Up
								COL4A6	X	27.4111	57.1111	64.3222	135.644	45.5	64.9556	93.9444	104.356	Stable		SEMA6D	15	2.33333	5.24444	6.64444	12.7	6.63333	4.53333	180.767	140.589	D37 Up
								ZFX	X	31.2889	67.5889	57.9333	127.278	39.7333	71.9333	59.2556	108.378	Stable		MYO5A	15	48.5778	57.7444	55.7556	51.1667	33.1111	39.7667	184.311	136.244	D37 Up
								SSR4	X	73.0444	69.2333	52.8778	54.0778	75.8444	75.5889	65	71.3667	Stable		DOP1A	6	43.1	57.4889	53.9333	64.9667	33.8889	39.7333	157.8	162.389	D37 Up
								TAF9B	X	36.8778	43.6333	70.4	93.8444	61.5556	71.2556	71.7	72.8556	Stable		EBF1	5	0.122222	0.122222	0.577778	0.922222	1.56667	1.15556	211.256	108.833	D37 Up
								ZBTB33	X	36.4444	44.2444	67.5556	90.7556	49.6333	55.3667	72.6889	86.1111	Stable		EPS15	1	91.9333	106	93.1111	81.5	55.1556	57.5889	169.967	149.844	D37 Up
								ABCB7	X	74.3667	73.2778	73.5444	76.9222	52.6333	48.2667	42.4333	47.7111	Stable		MLLT11	1	23.5333	24.0333	25.9667	25.3444	42.4778	52.9333	180.611	138.389	D37 Up
								PRKX	X	50.7333	95.4667	63.1	96.5556	27.8111	58.1444	35.2333	61.6444	Stable		SESTD1	2	33.6778	46.8111	70.3667	66.9111	51.1	51.5556	177.089	141.611	D37 Up
								CD99	X	22.6889	42.6222	80.7667	65.5889	75.2444	94.5	44.7333	59.8444	Stable		SDCBP	8	89.7556	95.7333	112.867	105.067	90.9222	82.4444	165.356	152.989	D37 Up
								FUNDC2	X	50.2	44.9556	35.9333	39.8333	75.9556	82.0333	67.4778	66.8667	Stable		PTPRM	18	10.5444	13.4111	57.7333	38.8333	23.9889	28.0667	179.8	137.989	D37 Up
								PCYT1B	X	50.4667	80.0111	39.0556	75.9889	31.7444	25.9	64.6	80.6333	Stable		WDR26	1	75.1778	97.5667	70.8667	76.2889	54.4778	45.9444	157.322	159.178	D37 Up
								GPC3	X	61.5556	91.5333	16.8556	33.4333	30.2333	46.0222	29.3111	110.867	Stable		CDKN1B	12	51.5333	46.5333	65.8667	76.2889	58.2556	53.9444	150.8	164.978	D37 Up
								AMOT	X	8.87778	20.2	44.4889	54.0778	52.9556	101.511	50.9111	81.5556	Stable		CPNE3	8	119.322	125.767	121.444	129.256	112.4	119.811	145.189	170.2	D37 Up
								ALG13	X	41.2889	84.3	36.8	65.8111	28.3333	39.6889	41.3222	68.7556	Stable		PDCD6IP	3	109.244	131.667	112.056	129.289	113.311	119.233	154.933	159.656	D37 Up
								TIMM17B	X	56.5111	52.5222	44.8333	45.1222	54.0889	57.1	47.3556	44.5	Stable		LIN7C	11	113.933	120.211	132.533	127.211	72.1	71.8333	166.844	147.522	D37 Up
								RPS6KA3	X	21.3667	32.3333	50.4556	59.3222	48.3444	65.7556	50.1333	55.2889	Stable		BOC	3	5.84444	5.88889	48.9444	80.7222	132	111.211	122.033	192.3	D37 Up
								GSPT2	X	51.5333	52.6889	44.1	53.3889	33.5667	37.2	40.7667	43.5	Stable		PCNX4	14	64.8778	72.9556	93.4222	106.1	97.7333	100.478	158.833	154.922	D37 Up
								OFD1	X	33.5889	47.5778	42.5333	55.3	33.5889	38.6667	45.6667	54.5444	Stable		ZNF441	19	2.72222	3.61111	12.1556	13.4667	9.61111	10.5444	145.856	167.478	D37 Up
								BCOR	X	41.2222	66.1889	35.3667	54.1111	18.5778	20.7667	51.5111	58.9778	Stable		VPS41	7	70.3444	78.5889	101.944	107.167	87.2444	85.0889	164.356	148.611	D37 Up
								UBE2A	X	40.5222	45.0111	42.7667	48.7222	35.3778	36.1667	48.1111	45.7889	Stable		SMARCA4	19	119.767	138.1	96.6556	99.1	126.267	112.544	151.411	161.111	D37 Up
								OTUD5	X	42.4333	40.5222	40.0778	40.7778	37.0444	37.1	48.2111	44.9889	Stable		PDK1	2	50.1	89.6333	22.7889	44.1556	59.5444	38.9333	184.3	126.989	D37 Up
								SCML2	X	30.4556	36.7889	41.0556	51.8667	47.1	49.5	30.9222	35.7556	Stable		CDC42BPA	1	73.7111	98.6111	115.2	108.033	64.5333	66.7778	159.644	151.633	D37 Up
								MTMR1	X	36.6	38.4889	47.7556	45.1778	27.5444	33.7333	41.4111	45.6556	Stable		PREX1	20	27.4444	28.9222	52.6111	46.5556	103.356	104.233	156.911	154.089	D37 Up
								ZNF280C	X	14.4889	28.5556	32.4444	61.3889	28.8222	40.5111	40.0444	66.4	Stable		KLHL28	14	23.9444	26.3444	39.6556	42.2556	21.5556	18.8556	142.8	167.311	D37 Up
								CXorf56	X	45.4444	43.6444	35.5222	36.4889	41.4111	43.9222	31.1667	31.4222	Stable		ANKRD36	2	41.3556	45.3222	56.1444	62.1333	58.7556	49.2556	169.011	140.544	D37 Up
								AKAP17A	X	36.9889	34.3111	37.5667	34.5778	40.4778	41.7333	37.4889	40.8333	Stable		SLC35F5	2	56.8	71.9444	95.2444	92.1111	59.5111	62.4111	154.089	154.878	D37 Up
								MED12	X	34.3889	41.6111	34.7667	34.5556	36.0889	34.6111	41.9444	43.8222	Stable		TBC1D5	3	61.6222	70.0222	66.8111	75.3444	67.2778	72.0222	154.378	154.244	D37 Up
								VAMP7	X	35.1778	37.4778	38.2444	38.5222	32.5667	34.7	40.1556	41.9889	Stable		ZNF704	8	11.6222	15.0556	37.7778	47.6444	23.8667	24.9333	160.967	147.544	D37 Up
								EBP	X	42.2889	39.1222	27.3444	26.7667	46.5222	45.0222	30.2667	21.0667	Stable		AKAP11	13	49.4778	65.4556	66.2222	83.7667	50.2	52.8444	153.3	154.044	D37 Up
								PIGA	X	27.7111	32.1333	27.1111	31.6333	33.4444	37.4222	39.3444	40.7889	Stable		DZIP3	3	90	92.1889	105.5	110.244	73.9556	64.3444	167.189	140.044	D37 Up
								BX890604.1	X	20.4444	28.5667	24.2667	29.6778	31.2	44.7778	38.9222	51.3667	Stable		RABGAP1	9	58.7778	69.3333	75.5556	82.7333	73.9889	73.5444	145.744	161.244	D37 Up
								ZC4H2	X	30.9556	33.3556	27.5556	27.9444	28.8333	32.1	40.0667	34.4889	Stable		RRAGD	6	38.3222	39.5	24.8333	29.6556	25.2444	37.3333	130.522	176.144	D37 Up
								PQBP1	X	40.2778	33.6	25.8222	26.6444	37.9	38.4222	26.4889	23.4667	Stable		DENND5B	12	26.8667	30.8667	66.1556	49.9	41.7333	47.1556	161.511	143.767	D37 Up
								PPP2R3B	X	34.7444	32.2889	31.7889	30.9889	35.2111	35.7778	22.7444	28.1889	Stable		CXXC5	5	72.8	69.4556	56.3778	60.7222	64.0111	54.4889	145.067	158.922	D37 Up
								CHIC1	X	24.4333	26.4333	34.7222	41.3667	20.2444	19.8	39.0889	39.2111	Stable		PBX3	9	34.7556	39.1111	33.9889	46.1444	34.5778	41.3444	162.689	141.033	D37 Up
								AMER1	X	31.7222	31.4222	25	28.6778	30.8667	34.0111	28.4556	33.1556	Stable		PLCD1	3	21.7556	21.4667	28.3778	20.5778	49.2556	55.3111	120.256	183.311	D37 Up
								WDR44	X	34.8556	49.7889	19.7222	25.9889	10.5889	14.7111	36.3556	49.6444	Stable		SCD5	4	2.38889	2.6	2.8	2.44444	19.4556	38.4778	153.544	149.656	D37 Up
								PHF8	X	29.0667	31.6556	29.0444	29.0333	27.3444	28.6222	29.0444	33.2667	Stable		APPBP2	17	38.6444	38.2778	52.8889	59.1	66.5111	76.1444	158.256	144.589	D37 Up
								TCEAL4	X	29.1111	33.2222	19.7222	26.9778	20.7667	26.1444	33.2444	38.4333	Stable		SLIT2	4	11.9111	14.4778	25.6	14.4	28.7222	17.0889	199.644	103.022	D37 Up
								FAM50A	X	24.2444	23.2222	29.2778	27.6444	34.4667	33.1222	27.7333	25.4889	Stable		KCNQ2	20	55.5444	53.6333	30.1889	30.8222	64.6444	83.1444	152.544	148.522	D37 Up
								MOSPD1	X	23.8444	39.5778	22.6444	36.0333	18.1778	31.8667	19.2889	29.0111	Stable		SLC4A8	12	16.7333	23.0333	16.7556	29.0444	22.6222	27.8444	147.4	153.389	D37 Up
								NHS	X	14.1889	28.5667	22.3889	54.3	12.2778	19.4778	26.2444	41.7667	Stable		ZBTB18	1	30.9	31.9778	43.6778	42.9111	31.3222	36.3889	135.367	163.589	D37 Up
								RPS6KA6	X	29.5111	40.2	19.1889	23.2111	12.9111	20.5	32.4222	35.1222	Stable		SCAF8	6	87.0556	98.2667	104.544	123.567	96.9667	96.3889	143.911	154.589	D37 Up
								RBM41	X	19.5556	39.0333	23.7889	38.9111	13.6889	20.7333	21.9111	32.7222	Stable		PDE4B	1	20.9111	22.6111	3.65556	2.28889	7.27778	21.1333	166.322	131.633	D37 Up
								IDH3G	X	25.5778	24.4444	23.0222	24.7556	24.8556	24.1	29.8444	27.2667	Stable		EXOC1	4	46.9667	50.0222	56.2444	55.7111	52.7222	53.9556	148.478	149.444	D37 Up
								ARAF	X	25.3889	25.2778	26.7333	28.3444	23.7889	24.9222	17.7556	19.4111	Stable		ANKRD36C	2	20.4667	28.1444	29	45.5333	39.6111	45.5778	154.789	143.089	D37 Up
								NUDT10	X	26.8	25.9556	18.4556	24.1889	23.2556	25.6444	20.6556	19.0111	Stable		SLC39A9	14	100.778	98.3111	100.922	101.178	112.5	117.744	154.967	142.011	D37 Up
								GPKOW	X	24.5889	22.2333	21.2556	19.1333	24.1556	25.3333	22.6556	20.4333	Stable		SEL1L	14	57.4667	62.8	83.7556	83.7444	77.1889	82.3556	146.089	150.489	D37 Up
								MSL3	X	14.1889	18.0333	17.7444	26.4667	22.4222	30.6	20.7667	24.9778	Stable		ENTPD4	8	56.0889	62.2444	105.433	92.9889	78.4667	76.3889	148.7	146.811	D37 Up
								TSPYL2	X	17.2111	17.1	21.4778	17.8889	25.4778	20.0667	26.8444	26.6889	Stable		ZFP90	16	30.3778	34.8	59.7333	58.4778	56.2667	53.0111	160.278	134.133	D37 Up
								SLC35A2	X	20.8556	20.0556	18.9667	17.9889	20.3333	22.6778	18.2	16.7556	Stable		MAP3K2	2	54.3889	60.9111	76.4778	92.8444	57.5556	53.2556	149.022	144.522	D37 Up
								PDZD11	X	17.9222	16.2889	15.6889	15.2889	19.9444	21.4444	23.4222	22.8667	Stable		SCARNA5	2	68.0889	65.0333	90.5667	88.4222	88.3333	75.5667	162.111	129.856	D37 Up
								AL157778.1	X	23.4444	34.5111	9	13.1	8.77778	11.2667	25.4778	26.4111	Stable		SPTBN2	11	52.8889	60.3778	71.6222	67.9778	68.8	60.9	149.922	141.867	D37 Up
								C1GALT1C1	X	18.4889	19.2222	17.8778	20.8333	18.0111	18.1	15.9333	15.7667	Stable		DHX36	3	90.8222	110.767	103.244	108.267	75.8667	69.0333	139.2	152.456	D37 Up
								DHRSX	X	21.1111	17.8444	18.5	16.3889	15.7	14.7222	19.8222	19.5889	Stable		MOB1B	4	43.4444	55.4333	64.6889	66.8889	35.6333	35.3778	131.011	160.6	D37 Up
								NAA10	X	19.0111	17.9111	15.4889	14.8556	21.2	22.3333	14.6222	12.6778	Stable		COX7A2L	2	112.178	106.133	105.333	112.7	109.133	111.9	142.444	148.8	D37 Up
								SLC25A14	X	8.35556	11.6222	10.7333	16.8556	17.0889	27.0667	21.1556	23.8444	Stable		RTN1	14	2.48889	2.65556	1.67778	2.17778	3.65556	4.4	177.333	113.756	D37 Up
								NKRF	X	13.4	14.3889	17.2222	18.6444	17.8333	17.7333	18.4667	16.1556	Stable		EDIL3	5	91.4556	132.978	62.5556	60.4556	4.74444	4.86667	179.356	111.622	D37 Up
								IL13RA1	X	16.3889	24.4111	19.5444	21.3667	9.34444	13.8889	12.6667	14.2556	Stable		EEF1A2	20	15.6778	15.8333	3.78889	3.34444	0.588889	0.688889	142.922	147.889	D37 Up
								ZNF275	X	13.7667	17.9778	11.4444	13.5889	16.3667	18.5111	16.2889	19.8111	Stable		PTPRA	20	65.9667	67.5111	73.8111	79.4111	93.9889	95.9111	146.9	143.856	D37 Up
								USP51	X	10.0889	14.4111	13.3222	23.3556	14.0111	18.4556	13.2889	14.8111	Stable		ATCAY	19	43.2556	41.3556	21.3333	23.9222	10.3889	13.6778	159.478	130.644	D37 Up
								SLITRK4	X	14.3889	20.2222	14.9111	16.1556	11.1667	15.6444	15.8111	13.1556	Stable		PAX3	2	0.322222	0.744444	6.68889	8.1	109.9	81.3778	96.7444	192.933	D37 Up
								RPGR	X	11.7333	17.4222	12.3889	18.2	11.2333	13.7556	17.4	18.9222	Stable		LSAMP	3	7.1	6.58889	25.1222	26.5556	37.2778	48.1778	172.8	116.822	D37 Up
								TAZ	X	15.3444	16.8111	13.5444	15.9222	14.8778	14.0333	12.8667	14.7778	Stable		MON2	12	58.6444	66.4667	81.4667	89.7333	69.2222	68.8889	138.422	150.867	D37 Up
								ZNF182	X	14.0333	14.8222	15.3333	16.5333	11.4333	9.61111	17.6778	18.2	Stable		RNF11	1	74.4778	76.1333	87.9444	81.4778	53.0889	55.1778	150.522	138.767	D37 Up
								GAPDHP1	X	18.7556	15.2	13.3556	13.7222	16.4	14.7889	11.4444	9.54444	Stable		TMEM132A	11	36.5333	41.2222	65.8556	76.2333	76.6333	66.8222	151.444	137.644	D37 Up
								EOLA2	X	13.0889	13.7889	14.5333	12.5222	15.0222	14.7667	12.3889	12.5111	Stable		CDK17	12	47.3	53.6	58.7444	67.8111	57.1889	59.8556	148.744	140.311	D37 Up
								ZNF41	X	14.3333	12.6556	14.4778	14.8111	11.5667	9.7	13.3556	13.3333	Stable		CRISPLD1	8	50.1444	47.3556	64.2222	53.3	69.8667	67.4444	158.511	130.267	D37 Up
								TMEM185A	X	8.16667	13.1556	10.8333	15.5444	8.51111	15.2444	12.8	14.3556	Stable		PALM	19	7.74444	10.1	8.67778	9.63333	23.4111	25.8222	147.156	141.011	D37 Up
								FAM155B	X	16.3222	15.1222	8.87778	10.0333	7.28889	10.3556	12.1556	17.2556	Stable		TMED7	5	117.7	119.844	113.6	120.444	82.1556	89.1333	147.078	141.044	D37 Up
								PWWP3B	X	4.37778	5.67778	15.8778	8.47778	15.9556	16.2444	17.7333	12.5	Stable		KIF5A	12	29.6444	31.3111	17.8	24.6889	12.4889	10.5889	180.9	106.689	D37 Up
								RNF113A	X	14.5667	13.6	8.04444	8.03333	10.4778	10.6889	14.9222	13.8667	Stable		KLHDC10	7	38.0333	41.8667	50.8111	53.3556	57.6222	63.1556	136.778	150.567	D37 Up
								UPF3B	X	10.7444	13.9222	12.0222	13.9	11.1667	9.06667	8.51111	9.96667	Stable		CLIP2	7	71.3667	67.0222	35.6778	32.3111	37.0889	34.7889	151.967	134.833	D37 Up
								CCDC160	X	2.55556	5.15556	5.35556	12.2444	10.2667	19.1889	9.22222	19.4778	Stable		FARP1	13	59.5667	71.2222	55.8889	48.4667	64.8	62.0667	125.778	159.956	D37 Up
								KLF8	X	8.71111	15.1111	9.71111	14.0556	7.66667	3.47778	10.8111	7.08889	Stable		UBE2H	7	90.7556	96.3889	123.111	96.0111	53.8111	41.3	138.778	146.533	D37 Up
								FAM120C	X	7.16667	9.23333	8.8	11.4889	10.6778	11.6667	8.96667	8.52222	Stable		PCMTD1	8	55.1444	60.4	70.8889	78.0222	34.5889	26.7667	151.144	134.067	D37 Up
								FUNDC1	X	8.85556	11.4556	6.27778	7.76667	6.78889	9.61111	10.5	12.0111	Stable		SULF1	8	24.7444	22.1	4.45556	6.6	70.1667	74.5	215.589	69.1778	D37 Up
								ZNF674	X	8.28889	10.7111	11.5556	10.5667	5.22222	5.1	6.4	6.03333	Stable		SPAST	2	65.4222	71.5222	79.6111	89.9778	55.6556	58.5	153.811	130.844	D37 Up
								RPS23P8	X	7.11111	6.16667	7.7	8.38889	9.28889	8.8	5.46667	7.04444	Stable		SMARCC2	12	48.1111	51.7222	46.7778	57.3111	63.6667	67.5111	154.678	129.511	D37 Up
								ZNF674-AS1	X	6.95556	7.82222	8.41111	9.24444	7.14444	8.42222	5.73333	5.41111	Stable		FBXO7	22	103.267	105.678	114.278	95.7111	116.733	114.989	121.844	161.911	D37 Up
								RTL8B	X	4.38889	4.32222	4.54444	4.48889	6.92222	9.87778	9.84444	9.56667	Stable		UHMK1	1	73.2333	83.3556	104.1	112.733	76.4111	85.3889	134.122	149.444	D37 Up
								SLC25A53	X	4	7.14444	3.54444	7.23333	5.2	8.18889	6.17778	7.4	Stable		KMT2E	7	34.8778	44.9222	37	48.8667	40.8111	38.5111	137.3	145.478	D37 Up
								REPS2	X	7.92222	14.6556	2.48889	3.02222	0.133333	0.211111	8.82222	11.6111	Stable		MAN1A2	1	58.7222	67.6556	115.489	107.856	64.9222	72.9778	135.211	147.267	D37 Up
								CA5BP1	X	4.66667	7.95556	5.54444	8.17778	4.86667	7.52222	4.16667	4.58889	Stable		ARHGAP12	10	105.511	106.389	102.933	106.967	76.7889	76.8	142.511	139.367	D37 Up
								WASH6P	X	3.46667	4.47778	4.16667	5.26667	6.28889	7.15556	8.25556	7.87778	Stable		TMED4	7	62.7778	64.9222	72.8	73.6889	83.4333	86.7	134.344	146.644	D37 Up
								ZC3H12B	X	2.82222	3.83333	5.66667	7.55556	5.64444	5.26667	5.68889	5.54444	Stable		SCOC	4	60.9111	67.5111	74.9778	81.8889	59.6667	54.9	143.511	137.089	D37 Up
								RENBP	X	6.61111	6.11111	2.95556	3.24444	5.87778	4.16667	6.3	6.21111	Stable		ARIH1	15	102.744	109.944	96.2	92.9667	80.2111	78.9	144.611	135.578	D37 Up
								TMEM187	X	5.72222	4.83333	3.38889	3.65556	4.94444	4.83333	4.92222	6.55556	Stable		PIAS1	15	44	46.2444	54.3556	61.8556	61.5333	59.7111	135.944	143.811	D37 Up
								AL009174.1	X	6.06667	4.64444	5.17778	5.33333	4.36667	4	3.28889	4.34444	Stable		ATXN10	22	96.5444	109.078	85.3	90.8	112.867	118.656	138.656	140.311	D37 Up
								BEX5	X	6.73333	7.41111	1.42222	1.93333	1.85556	2.31111	7.96667	5.9	Stable		RAB18	10	68.4667	73	99.3889	96.4222	70.3111	68.3444	142.567	136.267	D37 Up
								RAB40A	X	2.46667	4.75556	2.82222	5.83333	3.34444	4.88889	4.25556	5.9	Stable		CHCHD2	7	96.6	112.422	73.2	93.7556	95.1889	136.833	116.811	161.922	D37 Up
								DANT2	X	2.65556	5.7	2.56667	5.65556	2.91111	4.18889	3.46667	5.31111	Stable		WDR47	1	11.3333	11.5	13.2778	13.9444	16.1111	18.4	153.689	124.722	D37 Up
								ABCD1	X	4.45556	5.01111	2.87778	4.32222	2.16667	1.8	5.9	5.07778	Stable		KPNA5	6	34.5111	37.9889	39.5111	41.4	24.2778	22.5444	147.444	130.478	D37 Up
								IKBKG	X	3.58889	3.62222	4.08889	3.32222	4.34444	3.9	4.32222	3.44444	Stable		MEIS3	19	17.7111	16.5	21.3222	20.0333	40.8444	30.2556	146.922	130.789	D37 Up
								PRRG3	X	4.48889	5.4	2.9	2.66667	1.46667	1.52222	5.76667	5.75556	Stable		CMPK1	1	56.3667	57.9778	74.2556	70.2556	73.2	85.5111	142.722	134.767	D37 Up
								EFHC2	X	5.68889	6.11111	1.41111	2.33333	1.46667	1.35556	6.66667	3.33333	Stable		ZSCAN18	19	38.4111	28.8222	42.5667	39.4889	40.8	30.5111	134.7	142.467	D37 Up
								LDOC1	X	3.8	4.97778	2.32222	2.07778	2.05556	2.06667	4.43333	4.87778	Stable		ZNF148	3	46.5111	56.5444	87.1333	101.689	65.9778	60.4889	148.844	128.144	D37 Up
								AL117327.1	X	2.12222	3.98889	2.06667	4.14444	3.01111	4.27778	2.58889	3.22222	Stable		JAK1	1	70.6778	71.6333	59.9444	50.9778	39.6111	38.9778	132.456	144.222	D37 Up
								MTMR8	X	4.64444	5.1	1.8	2.1	1.53333	1.23333	4.27778	3.85556	Stable		RAB3B	1	97.5111	115.067	63.8222	67.6	31.6111	21.2111	167.711	108.911	D37 Up
								IL1RAPL1	X	0.244444	0.555556	2.42222	6.94444	1.91111	2.64444	3.58889	5.01111	Stable		CASD1	7	45.7667	50.1333	65.4333	75.7778	46.2222	47.8556	145.178	131.356	D37 Up
								AL390879.1	X	1.54444	2.22222	1.26667	2.66667	3.08889	3.98889	4.18889	4.16667	Stable		MTR	1	91.1556	97.3111	112.7	116.244	98.6667	91.9222	133.989	142.422	D37 Up
								NKAPP1	X	2.27778	3.46667	1.86667	2.27778	1.46667	1.33333	2.67778	2.8	Stable		UFM1	13	58.5333	52.1778	92.9889	68.5333	71.7778	63.8667	159.3	116.878	D37 Up
								AC073529.1	X	1.76667	1.85556	2.14444	2.22222	2.7	2.18889	2.13333	2.3	Stable		DPYSL4	10	19.7	16.2	29.0778	30.5111	72.3667	86.2444	159.744	116.4	D37 Up
																				GRIA2	4	0.0111111	0.0111111	0.0444444	0.0333333	0.166667	0.288889	147.556	128.056	D37 Up
																				TMEM59	1	88.6889	87.9222	59.7222	61.6667	43.3667	44.3556	141.544	133.756	D37 Up
																				XKR4	8	1.86667	2.05556	6.01111	5.01111	1.55556	1.77778	160.489	114.522	D37 Up
																				MSL1	17	62.7667	67.1111	101.867	120.789	101.267	97.8111	132.256	142.311	D37 Up
																				NCS1	9	78.3111	74.9	86.7222	70.4111	89.1111	102.456	150.111	124.389	D37 Up
																				HS6ST1	2	76.8	72.4333	65.9111	54.6556	45.4778	49.7111	122	152.122	D37 Up
																				LRP4	11	24.9222	26.5667	63.1333	118.978	52.5222	50.1	97.6556	176.311	D37 Up
																				TBC1D9	4	2.41111	3.35556	10.2556	10.6778	23.3778	29.7889	158.389	115.211	D37 Up
																				GNB2	7	64.9333	61.7667	48.3222	41.5444	81.9333	86.5222	143.289	129.933	D37 Up
																				SDC3	1	26.8111	35.0111	37.8222	43.3556	39.4444	39.5	131.822	141.3	D37 Up
																				MKLN1	7	78.1222	85.6667	77.0333	85.5667	61.5	61.6556	124.756	147.767	D37 Up
																				ITPRID2	2	22.6556	24.6	42.1444	35.7556	62.2667	63.1111	125.1	147.367	D37 Up
																				PTPRK	6	106.956	112.222	106.289	94.6444	66.3	63.3333	124.822	147.489	D37 Up
																				IGSF3	1	91.8444	95.7778	86.8333	79.1444	47.9444	33.4111	147.811	124.311	D37 Up
																				TAX1BP1	7	96.9	94.2444	106.222	91.0778	76.6556	63.5	143.533	128.511	D37 Up
																				VEZF1	17	61.0667	68.0778	98.3222	107.756	108.833	105.478	127.867	143.811	D37 Up
																				PPP1R9A	7	70.3	79.4111	72.7556	86.8556	37.5	34.8778	144.122	127.511	D37 Up
																				DACH1	13	0.677778	0.722222	9.82222	10.5	33.6	20.7333	148.078	123.422	D37 Up
																				TLE1	9	106.056	92.1333	29.6222	28.9778	49.2667	39.6889	132.389	139.056	D37 Up
																				KIFAP3	1	6.41111	6.24444	11.1889	11.2556	14.3111	14.3889	159.533	111.489	D37 Up
																				PKD1	16	28.3556	31.8	33.7222	34.9778	40.4889	37.4222	133	137.644	D37 Up
																				SLC17A6	11	0.644444	0.711111	0	0	0.0222222	0.0444444	185.767	84.6889	D37 Up
																				GPR107	9	79.5111	89.6889	97.4667	95	93.4667	90.5778	131.444	138.933	D37 Up
																				ITCH	20	87.8	94.8667	109.822	112.811	87.1667	91.4889	135.833	133.956	D37 Up
																				DAAM1	14	24.7444	27.8889	33.3222	28.8	20.1667	21.5444	124.578	143.356	D37 Up
																				TTC28	22	16.8	23	26.1778	35.5889	53.3778	49.7	137.589	129.778	D37 Up
																				YTHDC1	4	103.978	110.5	111.5	110.7	75.7444	72.8778	128.478	138.656	D37 Up
																				SECISBP2L	15	40.6111	52.8667	48.8667	54.2778	35.0333	32.6556	127.733	138.811	D37 Up
																				NARF	17	75.5778	72.4889	51.2556	58.6667	81.9889	80.5667	141.356	125.167	D37 Up
																				ASH1L	1	56.9778	72.9333	68.8333	83.9889	50.2889	50.3444	124.333	141.633	D37 Up
																				CTNND2	5	7.27778	9.36667	8.21111	12.7333	8.38889	10.2444	152.644	113.156	D37 Up
																				RIOK3	18	30.9	34.1778	65.3333	62.6222	58.4222	53.1444	137.189	128.389	D37 Up
																				FSD1L	9	11.0667	13.5111	18.0333	23.2889	24.0667	20.9	128.256	137.233	D37 Up
																				SETD2	3	73.1444	92.4	92.3111	104.356	79.2333	72.1222	132.089	132.889	D37 Up
																				CHL1	3	0.322222	0.666667	0.144444	0.266667	1.76667	2.07778	154.522	110.178	D37 Up
																				ZNF737	19	26.2667	24.3111	36.9889	34.0667	26.9	21.7111	153.267	111.067	D37 Up
																				BOD1L1	4	75.6444	93.5222	77.1889	87.0556	46.4222	40.6222	124.689	139.133	D37 Up
																				UBR3	2	42.5444	51.0667	48.4	55.5778	40.3444	40.7111	131.144	132.178	D37 Up
																				SERINC3	20	88.5889	82.2667	84.0444	74.4889	55.9111	52.0333	136.344	126.322	D37 Up
																				C2CD5	12	66.3333	75.7444	63.4778	74.2556	46.1	42.4222	137.278	125.378	D37 Up
																				CUL7	6	36.4	41.7444	33.4	39.5	64.3889	66.8444	128.078	134.533	D37 Up
																				CCDC82	11	24.3	31.0778	36.7	42.4667	32.1889	29.1222	126.822	135.522	D37 Up
																				SNAPC3	9	50.4889	51.3667	61.6444	59.0111	48.5778	47.1556	133.1	129.011	D37 Up
																				HSDL1	16	74.5667	71.5222	91.6778	99.7889	106	110.833	143.378	118.578	D37 Up
																				PELI2	14	54.1667	55.1222	70.1444	68.4222	31.8667	26.4444	163.556	98.0111	D37 Up
																				SLC25A46	5	39.5111	43.5444	57.1222	64.6444	60.5556	69.0889	132.656	128.811	D37 Up
																				STARD9	15	17.3444	21.3111	59.1222	66.2333	56.2222	49.6333	116.889	144.256	D37 Up
																				PLEKHA5	12	100.533	111.978	91.6889	98.5333	67.3111	62.9	158.189	102.933	D37 Up
																				LDB1	10	77.8	72.0444	74.8444	82.6333	99.0667	100.022	128.378	132.311	D37 Up
																				CHASERR	15	39.7222	52.9	63.1111	80.6667	60.1667	53.9444	124.922	135.667	D37 Up
																				FER	5	34.3667	38.2333	55.8889	55.2556	49.7889	48.2	148.533	111.944	D37 Up
																				CPLANE1	5	22.6444	30.4556	55.8556	76.5889	67.4222	62.2111	135	125.2	D37 Up
																				FMNL2	2	73.3111	85.5889	90.1667	94.4111	70.9222	64.6778	128.289	131.822	D37 Up
																				TFDP2	3	96.3111	91.9667	88.8444	111.2	87.9556	87.5333	116.544	143.356	D37 Up
																				DNAJC5	20	78.8333	83.6444	90.0111	88.7778	96.3	102.567	137.156	122.411	D37 Up
																				TMTC4	13	73.2889	73.3444	47.6444	57.3556	80.6778	81.4	146.3	112.578	D37 Up
																				RSBN1	1	48.2222	47.7444	49.8444	62.1778	47.4	45.8556	137.367	121.333	D37 Up
																				ARHGEF7	13	53.3778	59.5889	62.2	61.9889	58.9667	62.7	134.722	123.956	D37 Up
																				FNDC3B	3	67.8444	76.9222	79.6444	72.5667	67.2222	57.3556	117.156	140.956	D37 Up
																				ZNF197	3	30.8556	35.1333	60.1111	64.5	51.2444	47.6889	131.989	125.867	D37 Up
																				PLXNB2	22	68.1556	73.5778	93.9667	80.2556	105.178	108.367	122.033	135.811	D37 Up
																				ADAMTS3	4	12.5111	11.1	7.77778	10.0667	15.2222	16.3333	182.144	75.6667	D37 Up
																				ZIC2	13	56.0444	61.8111	74.1111	92.3	67.2889	45.1667	118.211	139.589	D37 Up
																				ZNF627	19	44.4444	44.7778	51.3	54.9333	59.3889	55.5444	133.333	124.322	D37 Up
																				SNX30	9	50.7333	58.9	67.2	64.5333	46.5333	48.2667	129.844	127.7	D37 Up
																				WSB2	12	66.8222	60.7889	44.8333	37.8	54.5222	65.4778	138.267	118.256	D37 Up
																				RABEP1	17	84.7111	82.2111	80.3333	89.0222	88.1778	89.9556	132.867	123.556	D37 Up
																				TMOD2	15	10.0556	12.5778	10.6778	13.0333	6.25556	9.02222	142.733	113.344	D37 Up
																				SCARNA21	17	8.1	9.13333	10.5444	11.7333	19.2222	20.0222	150.211	105.756	D37 Up
																				TBC1D9B	5	85.1222	87.8	75.2111	85.8556	104.311	99.5889	134	121.556	D37 Up
																				PCDH7	4	8.25556	10.4	15.7444	8.8	37.1222	24.5333	167.122	87.9889	D37 Up
																				ZNF124	1	34.9333	38.4	41.3444	51.8889	61.3	67.5667	141.167	113.644	D37 Up
																				SNX13	7	75.1444	84.7	87.8889	94.8556	58.2778	56.6	129.089	125.611	D37 Up
																				KATNAL1	13	19.9444	20.1333	33.6222	34.9889	18.8111	17.0333	137.122	117.489	D37 Up
																				BPNT2	8	77.3111	85.5667	95.3111	90.2222	88.2444	87.9778	121.767	132.833	D37 Up
																				BTG1	12	37.3444	38.4222	42.9444	52.9444	31.1333	33.4	103.133	151.4	D37 Up
																				SEPTIN3	22	23.0444	28.4333	9.74444	13.2111	17.2	24.7111	132.922	121.533	D37 Up
																				MYO6	6	37	57.7444	55.0333	44.8111	27.3889	30.0667	112.089	142.289	D37 Up
																				STARD3NL	7	58.8	57.0778	72.1889	67.6667	97.5889	111.456	129.411	124.833	D37 Up
																				IL6ST	5	17.9444	20.4778	45.2778	47.6111	34.6556	39.1111	123.178	130.511	D37 Up
																				GUK1	1	44.4889	42.8556	39.4333	41.8222	64.7222	67.5	110.422	143.111	D37 Up
																				PNMA1	14	28.5111	31.9333	29.4444	37.9222	40.4333	41.2222	131.367	121.311	D37 Up
																				SHOC2	10	41.4333	47.8	61.6889	62.4222	40.4333	41.9889	129.256	123.244	D37 Up
																				CHD3	17	19.2333	23.7778	20.1222	27.9333	35.7667	35.3	133.033	119.467	D37 Up
																				AVL9	7	88.6111	97.2222	83.7111	81.0111	69.3889	69.5889	125.756	126.633	D37 Up
																				PELI1	2	83.2556	100.767	80.4778	74.5556	77.8	65.5444	99.7	152.622	D37 Up
																				GOLM2	15	50.6889	57.8778	61.1333	62.1667	45.3889	48.4889	128.467	123.844	D37 Up
																				DYNC1LI1	3	76.4556	74.0556	82.7444	84.2333	85.2333	88.7667	131.344	120.789	D37 Up
																				GPC2	7	29.0556	28.6778	21.7667	20.1556	25.5222	20.8556	133.333	118.1	D37 Up
																				RNF152	18	5.9	4.88889	51.1444	22.1444	16.6556	19.7556	151.256	99.8778	D37 Up
																				RAB2A	8	67.8333	66.5222	64.4111	61.6333	59.8444	63.7	134.889	115.933	D37 Up
																				BBS2	16	24.9778	29.0556	31.1556	39.8444	39.2111	39	119.822	130.678	D37 Up
																				MAPT	17	2.27778	2.42222	1.31111	1.61111	2.06667	2.1	148.622	101.178	D37 Up
																				ACVR1B	12	25.0889	25.6667	34.2111	36.4667	30.9333	29.4889	119.711	129.8	D37 Up
																				GNAI1	7	28.1333	29.9	41.5667	42.1667	47.1778	36.7333	141.778	107.444	D37 Up
																				EVL	14	18.5444	22.9222	29.2667	34.7111	40.9222	41.0667	131.211	117.978	D37 Up
																				AGRN	1	50.9556	67.0667	66.1111	58.1222	75.3667	53.1111	122.578	126.444	D37 Up
																				SH3GLB1	1	39.8889	48.1778	53.0222	52.1	38.5556	38.1	133.033	115.944	D37 Up
																				ZDHHC21	9	39.1889	47.6778	61	69.8444	41.9778	34.9556	132.667	115.878	D37 Up
																				LBH	2	43.7444	46.0556	13.5889	7.53333	9.03333	7.65556	135.5	112.833	D37 Up
																				PDE4D	5	5.66667	5.72222	14.6333	8.2	17.7667	12.8556	126.033	122.022	D37 Up
																				STK39	2	37.3444	42.8667	24.7333	25	7.85556	12.9667	93.1556	154.778	D37 Up
																				C4orf3	4	72.6111	79	45.9111	59.7667	79.9444	78.0667	139.3	108.433	D37 Up
																				STMN3	20	48.2111	46.0111	16.4444	12.2444	21.8333	46.1444	128.067	119.489	D37 Up
																				RAB6B	3	10.1556	11.3778	7.28889	7.9	7.3	7.84444	138.744	108.533	D37 Up
																				PLXNC1	12	7.51111	8.56667	6.98889	9.58889	8.25556	12.0111	122.878	124.178	D37 Up
																				NCALD	8	3.1	8.4	13.0667	16.8333	48.7444	70.8778	146.633	99.8778	D37 Up
																				FAM168A	11	39.9222	43.5667	44.1778	52.5778	47.1556	49.2667	128.1	118.311	D37 Up
																				PPP4R3B	2	80.8778	86.4556	87.1	92.8778	77.1	80.1667	125.5	120.589	D37 Up
																				PACS2	14	40.0444	46.3556	34.4778	34.1222	29.6556	32.1	131.167	114.511	D37 Up
																				LONP2	16	70.4778	75.1222	90.8222	89.9556	82.2444	88.8778	122.556	122.722	D37 Up
																				ATRN	20	58.5111	66.8667	82.7444	97.1111	72.6333	71.2778	122.7	122.544	D37 Up
																				UBXN4	2	84.3111	96.7667	90.8889	88.9444	72.6111	71.9667	123.511	121.622	D37 Up
																				TTC14	3	33.2222	39.2111	47.4	57.4444	44.9667	43.3444	122.222	122.667	D37 Up
																				SLC22A17	14	28.6333	30.7222	14.1222	17.1333	20.9667	23.2	129.333	114.822	D37 Up
																				HES6	2	20.2	23.8778	8.33333	8.43333	17.7889	24.3333	115.956	128.056	D37 Up
																				GAPVD1	9	92.9444	98.3667	97.6444	97.3444	77.9222	82.4222	119.089	124.344	D37 Up
																				MBTPS1	16	93.5	85.3556	92.9778	86.1556	80.0111	72.7444	121.278	122.078	D37 Up
																				PHKB	16	58.8111	71.5111	88.8111	91.0111	64.8333	67.9667	123.878	119.367	D37 Up
																				ZMAT3	3	17.6111	18.2333	96.4111	70.1222	38.2	47.3444	83.8444	158.167	D37 Up
																				PRKAB2	1	71.1333	72.3556	96.2778	90.8444	72.6667	73.5333	113.1	128.267	D37 Up
																				RNF146	6	43.3889	43.4778	52.3444	56.8222	47.0667	47.0222	123.6	117.389	D37 Up
																				ZNF445	3	55.5667	64.7	86.9	93.1889	77.1556	72.9889	114.256	126.689	D37 Up
																				HDAC5	17	85.2444	69.7333	91.0889	85.1111	73.6444	52.6667	122.6	118.333	D37 Up
																				TRAK1	3	48.2444	52.1444	68.5222	58.2667	64.3111	71.3111	122.856	118.033	D37 Up
																				KMT5B	11	49.3333	59.0111	71.0889	73.4333	49.4	48.3	125.189	115.633	D37 Up
																				RNF150	4	13.1444	17.8444	15.3444	16.2222	8	11.2111	114.322	125.744	D37 Up
																				PRKCSH	19	85.8444	82.1667	88.3556	76.9111	93.6556	90.9556	114.033	125.5	D37 Up
																				NNT	5	46.2222	38.0111	73.8667	72.0333	97.5778	92.4111	123.689	115.778	D37 Up
																				NDUFA5	7	86.2778	85.4778	84.0444	94.9778	62.1889	64.5333	122.4	116.544	D37 Up
																				RND2	17	95.4778	85.5444	54.3667	64.7556	58.2667	54.0889	126.644	111.511	D37 Up
																				PON2	7	22.7333	25.0556	42.7222	40.6444	52.6889	47.5	101.578	136.444	D37 Up
																				DCUN1D4	4	67.8	74.1667	85.6667	94.2111	84.2111	91.8	120.878	117.1	D37 Up
																				CELSR3	3	40.0222	47.6444	35.6222	39.9667	40.2667	37.9667	128.256	109.6	D37 Up
																				ZNF83	19	24.1222	26.7444	36.2556	38.8	36.5556	30.2889	131.511	106.022	D37 Up
																				ATAD2B	2	54.4889	62.8	69.8778	79.4889	61.5556	63.2556	118.611	118.556	D37 Up
																				LNPEP	5	17.7444	21.8333	45.8889	48.1222	36.9	36.1444	116.678	120.189	D37 Up
																				PNMA8A	19	41.0444	53.8111	55.5556	81.5556	71.5444	79.1333	120.422	116.322	D37 Up
																				MAP2K4	17	66.0222	72.1222	83.0667	89.1667	76.9111	80.7333	122.5	113.467	D37 Up
																				SBF2	11	78.9222	91.0444	65.8222	66.6	42.5111	46.6556	112.556	123.089	D37 Up
																				CAMTA1	1	40.5333	41.4222	41.7667	40.3222	48.2667	49.9222	129.433	105.644	D37 Up
																				KLF7	2	16.7778	21.8444	25.9444	18.0333	17.3444	13.8444	133.589	101.167	D37 Up
																				PCCA	13	45.6778	48.2444	39.9667	45.2889	26.4556	23.1667	113.589	121.033	D37 Up
																				NSG1	4	38.2667	34.0778	9.67778	8.88889	20.2222	17.0778	144.8	89.6	D37 Up
																				ZC3H12C	11	6.64444	11.1889	28.5778	36.4556	42.2444	47.0889	113.067	121.033	D37 Up
																				PNRC1	6	54.7889	49.0444	50.8	45.1	22.4556	16.5667	114.611	119.344	D37 Up
																				FBXW7	4	44.0444	45.0333	48.8889	47.4111	49.1889	54.6778	111.011	122.422	D37 Up
																				MTMR9	8	70.0889	72.6444	74.3556	75.8333	52.5111	51.0556	127.622	105.8	D37 Up
																				CXXC4	4	6.11111	7.83333	20.1222	27.2333	21.1667	20.5333	102.144	131.111	D37 Up
																				IP6K2	3	77.0778	76.4667	72.4667	72.9111	80.6889	75.6889	118.644	114.522	D37 Up
																				AKT1	14	62.9	73.9	79.6556	75.8222	84.8444	108.011	114.433	118.556	D37 Up
																				ARL6IP5	3	44.1111	42.3667	46.6889	47.9778	44.5778	45.1889	122.611	110.267	D37 Up
																				LCORL	4	42.6778	44.0111	65.0333	78.5667	53.1	49.5333	118.156	114.467	D37 Up
																				TRIM44	11	52.2778	57.9444	79.9333	73.1556	83.8111	87.7222	115.1	117.367	D37 Up
																				AGPAT4	6	53.9333	58.5222	64.3889	75.5889	63.2222	58.6778	134.078	98.0556	D37 Up
																				ZMYND11	10	39.3889	47.8444	78.3556	88.4111	61.7889	63.5444	124.089	107.956	D37 Up
																				RRN3	16	75.7778	82.5889	81.5111	90.1667	72.4333	79.3333	109.167	122.756	D37 Up
																				ATE1	10	50.5333	54.1667	49.2	51.1778	38.0556	38.6444	113.578	118.2	D37 Up
																				FYTTD1	3	46.7333	50.3	78.3333	69.7667	80.1333	86.5444	118.933	112.756	D37 Up
																				XRN1	3	37.5889	44.5778	55.6222	59.3111	31.0889	24.7778	111.456	120.111	D37 Up
																				NRN1	6	0.388889	0.555556	0.222222	0.255556	0.755556	1	153.056	78.4889	D37 Up
																				RAB5B	12	50.9111	56.1778	52.7222	50.7222	53.6556	50.4222	114.989	116.367	D37 Up
																				KMT2A	11	55.7444	85.4778	63.8	74.4667	56.4889	57.9111	103.033	127.967	D37 Up
																				RNMT	18	83.3333	98.7667	80.3444	88.0111	58.1222	54.3556	115.944	114.644	D37 Up
																				ANKIB1	7	84.3889	89.3556	93.1333	90.4111	57.6	52.4222	122.989	107.467	D37 Up
																				AGAP1	2	49.2444	53.2667	55.7778	54.1111	56.5333	58.5444	117.422	113.033	D37 Up
																				RICTOR	5	56.3778	61.2	58.4889	57.3889	26.1778	23.6556	117.844	112.578	D37 Up
																				IRGQ	19	68.0111	66.1222	75.5889	66.4333	73.6667	80.6222	126.178	104.189	D37 Up
																				ARVCF	22	37.4333	40.6444	47.1667	50.9556	51.9	55.8556	113.889	116.456	D37 Up
																				ZBED5	11	70.2889	71.4444	81.7444	97.3	63.8111	64.4	117.578	112.511	D37 Up
																				OXR1	8	35.6556	37.4222	42.7333	43.8889	35.1222	32.9778	107.111	122.378	D37 Up
																				HECTD4	12	28.0444	39.6222	28.9222	33.2778	34.6444	34.4556	117.989	111.144	D37 Up
																				C11orf95	11	62.1889	60.1333	72.0222	76.4889	75.3	73.6778	121.133	107.656	D37 Up
																				BTBD10	11	46.2444	43.8889	63.1222	55.6556	52.5	65.0778	119.189	109.567	D37 Up
																				UBL3	13	37.0667	39.3222	52	67.3444	54.2444	73.9333	120.711	108.011	D37 Up
																				FOXN2	2	47.4556	50.0778	55.0111	55.8667	45.7444	45.9333	98.6778	130.022	D37 Up
																				ZNF609	15	70.1556	81.8333	71.6889	71.5111	52.3222	49.8222	108.222	120.344	D37 Up
																				LINC00472	6	7.07778	8.21111	42.3222	30.1111	36.3667	41.7444	121.656	106.611	D37 Up
																				BLCAP	20	38.8556	39.9444	30.0889	34.7	25.3111	29.2444	105.922	122.256	D37 Up
																				STRIP1	1	55.9889	57.0778	63.8667	69.4667	69.7333	70.0444	113.444	114.689	D37 Up
																				FGD4	12	74.5333	85.4111	81.4889	83.7889	27.8667	29.4222	109.444	118.189	D37 Up
																				NEDD4L	18	86.4778	101.033	76.3667	57.8	35.9444	37.8667	130.733	96.8778	D37 Up
																				CCSER2	10	30.0667	37.1	40.4667	38.4	36.1889	35.7	121.211	106.389	D37 Up
																				ELF2	4	61.7778	65.5	51.0778	54.7444	38.8444	37.3111	111.8	114.689	D37 Up
																				CEP290	12	23.4778	27.9556	48.4	59.4111	45.8889	41.6667	107.644	118.756	D37 Up
																				LRRN3	7	4.23333	4.38889	9.4	14.0667	12.7444	15.1778	125.156	101.1	D37 Up
																				TMEM170B	6	19.8	23.4778	21.3333	24.4333	37.4889	42.3667	125.7	100.411	D37 Up
																				GDAP1L1	20	7.18889	6.98889	3.87778	4.73333	2.01111	3.27778	123.478	102.256	D37 Up
																				SV2A	1	71.0778	68.4333	66.7778	66.3667	77.2333	69.4889	132.5	93.1556	D37 Up
																				ARID1B	6	65.7222	89.4111	76.8	92.7444	65.9556	57.4778	112.656	112.633	D37 Up
																				DENND4C	9	54.4556	62.9667	77.7111	84.3778	50.3889	52.5	99.5667	125.589	D37 Up
																				NAPB	20	18.9778	22.8556	18.0222	19.4889	20.1333	19.4667	121.178	103.633	D37 Up
																				CABIN1	22	79.1222	85.4333	73.5222	78.4222	78.3333	75.8778	114.067	110.711	D37 Up
																				FAT4	4	21.2111	20.2111	47.5	86.9556	70.1667	97.5111	76.6778	147.756	D37 Up
																				HEATR5B	2	51.6778	57.6444	52.6889	57.4667	54.5556	52.8444	119.067	104.933	D37 Up
																				C9orf72	9	44.6444	50.8667	56.8	60.7667	58.5667	62.2444	118.1	105.244	D37 Up
																				LAMB2	3	89.7556	89.6111	69.1222	70.7444	60.8889	53.5778	115.111	108.156	D37 Up
																				APBB2	4	77.7333	82.7111	88.1444	93.8222	68.8444	78.6556	120.044	103.044	D37 Up
																				CBLB	3	26.3222	31.5778	34.8	36.9	27.1333	26.5222	116.378	106.644	D37 Up
																				HOOK3	8	28.8667	41.0778	49.6444	53.3667	57.7889	58.6889	114.889	107.6	D37 Up
																				UNC5C	4	1.26667	1.63333	0.777778	0.911111	18.9	17.9889	128.978	93.2222	D37 Up
																				TP53INP1	8	25.8	26.3222	65.7333	47.1778	51.1889	59.4667	109.156	112.4	D37 Up
																				BTBD1	15	87.9	87.6222	89.8667	85.9778	83.1778	86.2889	115.844	105.678	D37 Up
																				MLLT3	9	15.6667	15.1222	20.6778	27.4333	45.2778	42.2444	125.911	95.6111	D37 Up
																				ATF6	1	47.4	57	67.6	71.4667	61.0444	64.0333	114.233	107.233	D37 Up
																				LSM11	5	26.9778	27.1111	39.6	42.2	40.9	48.6667	125.756	95.7111	D37 Up
																				RHOB	2	16.7111	16.3111	79.0778	80.5889	55.7667	83.1444	122.867	98.4667	D37 Up
																				TMX4	20	22.4222	23.9889	44.0778	53.0444	57.4333	50.9889	123.656	97.3333	D37 Up
																				FTO	16	51.8111	55.4444	67.0667	78.2667	65.9556	69.1222	109.889	110.689	D37 Up
																				TMX3	18	56.7889	66.1222	80.2778	88.5889	69.2889	65.2556	107.989	111.744	D37 Up
																				TSPYL1	6	90.5667	89.0556	91.9	87.6667	61.2	63.5111	110.3	109.311	D37 Up
																				KIF3C	2	61.9667	58.3889	47.5444	42.7778	32.8444	29.8	123	96.1667	D37 Up
																				SLAIN1	13	54.4222	51.3667	29.9444	41.3333	50.3	62.6444	102.633	116.489	D37 Up
																				ULK2	17	14.3111	18.4	34.2556	36.5889	29.5111	27.5333	120.811	98.1778	D37 Up
																				HPS4	22	57.0778	59.5556	57.9444	60.9556	69.3444	66.0667	96.6778	122.222	D37 Up
																				VPS13B	8	47.7111	59.9111	75.8	84.6333	77.8889	71.4889	110.467	108.333	D37 Up
																				DIXDC1	11	37.3889	34.4556	28.0444	33.6222	39.5889	38.5444	112.544	105.7	D37 Up
																				PPM1L	3	27.1	30.1444	47.7111	44.4333	25.3	28.8778	115.789	101.867	D37 Up
																				SYT13	11	32.7667	27.6444	8.1	7.8	5.46667	3.65556	129.144	88.5	D37 Up
																				CELSR2	1	17.1	27.2	16.7222	28.2889	24.6889	23.9333	101.067	116.478	D37 Up
																				RNF2	1	68.7778	79.5	75.4222	81.3778	66.8444	65.4444	110	107.389	D37 Up
																				ITFG1	16	28.9778	32.4222	36.6111	37.1	32.0889	34.4556	114.4	102.722	D37 Up
																				BLOC1S6	15	36.7667	40.6556	78.0222	80.9889	48.8333	50.8111	109.144	107.878	D37 Up
																				TIPRL	1	50.0111	49.5333	56.3111	57	57.4	58.9667	106.044	110.944	D37 Up
																				PHC3	3	35.6111	45.1778	46.4	55.8	35.6	34.5889	103.611	113.278	D37 Up
																				PCGF3	4	58.1444	61.1	60.9556	62.3556	74.9889	77.0222	116.244	100.456	D37 Up
																				JUN	1	9.74444	7.88889	32.2333	17.6222	2.54444	5.08889	104.889	111.567	D37 Up
																				MORC3	21	48.7556	46.8444	62.0556	66.2556	48.1444	41.7556	110.211	106.233	D37 Up
																				UBR1	15	68.9333	71.9444	78.5222	80.2778	64.7778	65.2889	109.433	106.911	D37 Up
																				GPR161	1	31.4556	33.5222	47.1333	54.1667	70.4444	76.9889	115.922	100.233	D37 Up
																				GRIA1	5	2.43333	2.31111	4.31111	7.88889	36.2667	52.0778	121.411	94.6333	D37 Up
																				ZNF160	19	45.1333	51.1	48.8444	54.2333	49.4444	35.7556	107.656	108.233	D37 Up
																				CDKN1C	11	11.2222	9.7	26.5444	16.7778	35.4556	26.0667	104.556	111.156	D37 Up
																				PIK3C3	18	52.9111	56.4444	58.7333	62.3333	48.6556	41.9222	113.511	102.167	D37 Up
																				DUSP3	17	54.3444	49.5556	70.6556	51.7667	67.8	77.7222	114.767	100.578	D37 Up
																				OLFM1	9	41.9111	55.0111	56.1	60.3556	21.2667	23.5889	108.922	106.411	D37 Up
																				PRKAR2A	3	76.2667	80.0222	65.0889	67.6889	66.5667	83.7111	109.267	104.944	D37 Up
																				UFL1	6	39.7778	42.9222	67.1444	63.4778	45.3667	46.7889	99.9667	113.811	D37 Up
																				MEX3A	1	54.4556	62.4778	73.6	88.4778	79.5556	76.7889	106.956	106.756	D37 Up
																				LENG8	19	25.5778	32.3111	22.7222	27.5778	29.7778	22.1778	98.7	114.9	D37 Up
																				DCHS1	11	18.0889	18.9556	18.2889	20.1444	23.4222	23.5222	120.422	92.9667	D37 Up
																				ACAP3	1	17.4778	17.8222	22.8333	23.6333	24.9222	23.9778	116.467	96.8444	D37 Up
																				VANGL2	1	31.5	44.7889	38.7222	46.4667	44.3778	47.8111	89.2333	124.033	D37 Up
																				JAKMIP2	5	39.9889	47.6	34.8778	46.3444	26.3333	24.5111	119.1	94.0667	D37 Up
																				MXRA7	17	30.9889	33.3111	37.2444	34.1778	51.0667	79.8778	97.8556	115.3	D37 Up
																				MAPK8IP3	16	35.3	35.9444	31.8333	36.2222	47.3222	46.5444	107.756	105.211	D37 Up
																				ZBTB20	3	2.18889	3.95556	6.91111	6.67778	3.27778	3.58889	108.044	104.7	D37 Up
																				CERS6	2	49.9889	52.9556	54.2	59.4	58.5556	59.1667	111.433	101.233	D37 Up
																				RETREG2	2	59.0667	50	63.4	67.0333	71.4667	65.8222	105.844	106.233	D37 Up
																				NDN	15	40.4222	36.1667	34.2444	36.2333	70.0556	77.4556	106.589	104.722	D37 Up
																				CRB2	9	3.52222	5	15.6556	32.7444	32.3	37.3333	80.7556	130.444	D37 Up
																				ZNF300	5	51.7111	51.8111	59.3333	64.5333	52.3444	47.5444	111.022	99.7444	D37 Up
																				ST8SIA1	12	3.91111	5.7	2.96667	3.53333	13.6667	16.7889	123.222	87.4333	D37 Up
																				PRDM4	12	25.9333	27.8778	40.6556	40.6556	48.1111	50.8333	105.078	105.044	D37 Up
																				HIC2	22	51.2778	50.8778	63.4	62.4889	71.8222	66.1444	96.6667	113.378	D37 Up
																				NHLRC2	10	42.9444	57.1889	70.4667	81.5778	55.7	54.8778	101.2	108.778	D37 Up
																				PIK3R1	5	16.5444	22.4	26.2667	27.3222	50.4778	49.0556	130.067	79.6556	D37 Up
																				MINDY2	15	41.4667	56.1111	58	61.2889	15.5889	16.5667	101.9	107.756	D37 Up
																				EFNB3	17	12.9333	12.9111	6.81111	9.08889	26.1556	47.3889	113.489	95.5	D37 Up
																				BRAF	7	50.9111	62.9	60.0778	72.1111	45.8222	42.0222	107.256	101.278	D37 Up
																				RASSF2	20	35.0222	29.8222	39.4444	39.6667	63	87.8444	102.111	106.378	D37 Up
																				ACVR2A	2	26.0333	30.6	31.2	44.7333	14.9	13.6111	100.356	108.1	D37 Up
																				C20orf194	20	15.7	19.9667	19.5444	20.7444	15.8556	13.9889	111.256	97.1444	D37 Up
																				SUPT20H	13	80.4556	89.1333	78.8	77.1222	70.8	69.9333	107.3	101	D37 Up
																				CREBRF	5	11.0333	11.7111	13.8667	13.5222	7.97778	6.2	100.433	107.322	D37 Up
																				SETBP1	18	6.33333	8.15556	36.6889	57.6111	37.9	40.4	92.8111	114.478	D37 Up
																				PPP1R14C	6	0.711111	0.544444	1.01111	0.777778	4.77778	8.84444	89.3556	117.289	D37 Up
																				SDK2	17	5.56667	8.21111	41.7	61.5778	48.9222	42.5222	79.8778	126.533	D37 Up
																				LMBR1L	12	34.0222	30.5667	28.1333	25.4111	32.3778	27.9889	104.933	101.433	D37 Up
																				SEC62	3	54.0222	58.9667	68.9111	70.4667	43.3111	43.5778	101.9	104.456	D37 Up
																				CPEB4	5	25.6	29.3222	18.1222	17.9222	17.0778	16.2778	101.344	104.267	D37 Up
																				ZNF12	7	59.9889	66.3111	72.0444	82.1667	63.4222	60.7222	100.589	104.967	D37 Up
																				RASA1	5	50.7444	54.0222	72.4778	74.3	49.8667	45.3111	102.822	102.167	D37 Up
																				STX12	1	15.2889	15.2778	27.6667	25.2778	22.9667	24.2778	103.844	101.133	D37 Up
																				PLCH1	3	43.8556	45.3333	28.0667	54.8333	31.3	39.9222	89.5111	115.433	D37 Up
																				NAV3	12	5.5	5.3	10.5	8.36667	2.17778	3.62222	118.2	86.7	D37 Up
																				ATP11B	3	53.0889	66.1667	75.7111	84.5444	54.5222	57.7444	98.4	106.356	D37 Up
																				ZBTB38	3	26.3222	32.4	64.3667	54.6778	42.0778	39.4222	108.878	95.7556	D37 Up
																				ATP6V1H	8	47.4333	46.5111	49.2889	45.9667	48.1111	52.7778	95.7	107.022	D37 Up
																				PTPRO	12	2.48889	1.78889	2.17778	3.33333	7.82222	8.1	137.789	64.6667	D37 Up
																				TTBK2	15	29.2444	37.1444	38.5	42.1	27.7556	28.0333	100.822	101.622	D37 Up
																				PAK2	3	47.9111	60.5222	53.5111	59.9	56.7889	60.0667	96.9333	105.144	D37 Up
																				RSF1	11	66.5111	74.4111	74.6222	76.9111	50.7889	42.0556	104.256	97.6778	D37 Up
																				TMEM9	1	73.7889	70.6667	60.7222	58.7	73.4111	64.8333	105.911	95.9778	D37 Up
																				GABARAPL1	12	87.6556	79.4778	59.8111	39.2667	18.9889	18.3444	106.156	94.5889	D37 Up
																				ANKRD12	18	30.8889	38.7111	32.4889	38.8667	23.3889	20.8222	105.511	95.2	D37 Up
																				TWF1	12	57.2	54.8111	65.0333	63	64.6444	66.6333	102.556	97.7222	D37 Up
																				SYNE1	6	8.91111	8.08889	7.66667	7.94444	11.9444	14.7778	108.533	91.6556	D37 Up
																				TSC2	16	38.0556	41.3444	45.4889	46.4222	50.4333	47.1111	103.689	96.4778	D37 Up
																				ADAM9	8	44.5	51.2111	75.1556	56.0333	47.5	54.6889	102.289	97.6667	D37 Up
																				RELCH	18	64.1444	71.4111	57.6889	59.7333	40.9111	43.3556	98.8778	100.956	D37 Up
																				CLOCK	4	45.9111	52.8556	57.1778	63.2778	35.0889	31.7111	94.1	105.722	D37 Up
																				EBF3	10	0.666667	0.5	0.355556	0.566667	0.855556	1.67778	127.278	72.3667	D37 Up
																				MAP7D1	1	29.5222	32.8889	47.5	46.3333	71.5444	68.4444	107.467	91.9444	D37 Up
																				TBCK	4	43.1444	41.6778	66.7222	74.5333	56.1444	51.3444	104.233	95.1778	D37 Up
																				FAM172A	5	20.8111	21.3889	36.2889	41.1222	40.6444	38.2111	99.6111	99.7333	D37 Up
																				DNAJB2	2	28.1556	24.7333	29.9333	28.6667	39.8556	43.6889	98.8667	100.467	D37 Up
																				CBLN1	16	4.44444	3.5	1.25556	2.03333	0.755556	0.588889	153.933	45.3111	D37 Up
																				GOPC	6	48.6	49.8444	62.1778	63.5333	48.9	47.5667	99.7556	98.2778	D37 Up
																				PAN2	12	52.7889	55.2556	51.6	68.5	61.4333	46.6778	97.3222	100.533	D37 Up
																				AMER2	13	0.677778	0.755556	0.711111	1.03333	0.422222	0.4	115	82.7	D37 Up
																				RNF187	1	63.8556	65.3444	57.7556	60.1444	75.3778	75.7222	107.478	89.6889	D37 Up
																				B4GALNT4	11	28.3333	30.3222	19.3222	22.2444	25.9556	25.5889	107.4	89.5889	D37 Up
																				RNF38	9	45.5889	58.1778	54.4889	61.0556	45.1889	41.6667	98.2444	98.3667	D37 Up
																				VEGFA	6	54.0889	71.8222	53.7556	45.8111	41.7111	39.7222	104.878	91.7	D37 Up
																				YIPF5	5	42.2333	42.6222	61.6333	58.6444	44.6222	45.2444	100.711	95.7111	D37 Up
																				TSPYL4	6	27.1333	27.9444	30.9889	38.3444	44.6333	56.5333	105.656	90.6889	D37 Up
																				CDK14	7	68.9111	75.5667	54.7222	47.3556	63.6667	55.7889	109.222	86.8667	D37 Up
																				HES5	1	0.1	0.0666667	0.166667	0.144444	3.58889	19.5222	63.4	131.944	D37 Up
																				LYST	1	0.855556	0.933333	5.42222	5.38889	5.72222	6.1	101.889	93.2667	D37 Up
																				MED23	6	48.9333	49.5889	70.3889	76.0667	61.5889	59	97.5333	97.2111	D37 Up
																				MXI1	10	23.0556	26.4	16.5444	17.5111	20.4778	19.2556	101.722	92.9222	D37 Up
																				SEMA6B	19	54.8667	58.8667	31.2222	35.2556	6.13333	6.06667	86.4667	108.033	D37 Up
																				ALG10B	12	12.6667	21.1444	22.9222	36.1556	24.0333	29.4778	92.3222	101.9	D37 Up
																				LAMTOR3	4	29.9	29.7444	41.9889	46.4111	42.0222	45.3778	100.256	93.8556	D37 Up
																				TMCC1	3	28.5	31.6222	37.9444	41.1333	32.7111	31.0111	94.7111	99.2667	D37 Up
																				ARID4B	1	46.9333	53.9	63.7222	66.7556	43.1	39.3889	95.3778	98.5889	D37 Up
																				ATG2B	14	48.7667	60.9111	54.2889	58.6222	33.2444	34.5889	91.6333	101.811	D37 Up
																				ABHD10	3	45.6333	46.5889	48.8111	59.3667	62.2222	71.1222	92.8111	100.3	D37 Up
																				CSNK1E	22	78.4333	74.8778	55.5444	51.5778	52.8778	53.3	95.4556	97.5444	D37 Up
																				TMED8	14	50.3556	59.3778	58.5333	64.5444	49.6444	51.8444	100.078	92.8444	D37 Up
																				RHOT1	17	73.5889	71.4556	60.1444	63.3778	54.1222	51.5222	101	91.7778	D37 Up
																				CRNDE	16	5	6.42222	19.2556	24.1	24.6778	30.3667	84.8778	107.9	D37 Up
																				ZFP62	5	73.5889	74.6222	63.9556	74.6111	74.5889	65.6333	96.6333	96.1	D37 Up
																				KIAA0895L	16	11.7444	13.6556	12.2667	15.5556	18.6444	16.8778	100.711	91.6556	D37 Up
																				PLPPR3	19	32.4333	29.4667	10.2667	10.6778	18.8444	18.6222	100.011	92.2111	D37 Up
																				REV3L	6	19.6	22.6	43.2444	41.9	40.3778	38.7111	95.0667	97.0889	D37 Up
																				AP1M1	19	23.1222	26.9	37.9	43.7111	58.4556	70.9111	97.3	94.8556	D37 Up
																				LRRC4B	19	7.01111	7.08889	9	15.6333	28.0889	26.1778	85.5778	106.167	D37 Up
																				KLF13	15	57.8222	59.3778	46.9556	61.5889	42.6667	43.9222	93.9	97.8222	D37 Up
																				APC2	19	3.64444	4.36667	2.76667	3.84444	7.14444	8.07778	106.478	85.1111	D37 Up
																				ZNF302	19	42.7333	48.8222	47.2222	62.9	52.3222	50.1778	97.9333	93.6444	D37 Up
																				DIPK2A	3	49.1556	46.6111	48.7556	58.2444	40.2222	42.3667	91.1	100.222	D37 Up
																				AMFR	16	46.4444	49.5222	52.3	50.4	62.2556	75.3111	91.3333	99.7667	D37 Up
																				TRIQK	8	36.6222	38.1667	37.4222	40.2667	27.2111	23.1889	95.5444	95.4333	D37 Up
																				LIPG	18	14.5889	16.9667	15.1556	14.3333	38.2889	37.4222	101.889	88.8444	D37 Up
																				STK32A	5	3.7	3.84444	2.47778	2.13333	1.83333	1.16667	79.2556	111.178	D37 Up
																				MEX3B	15	17.3889	14.6222	25	30.9111	38.3222	41.1889	102.233	88.1111	D37 Up
																				SCRIB	8	50.2444	54.3	58.3778	59.3	69.3444	71.6778	86.5778	103.511	D37 Up
																				MAP1A	15	2.94444	3.36667	11.1556	10.4	35.2222	35.6	88.7889	100.844	D37 Up
																				GNPTAB	12	75.5222	72.6556	48.1778	38.2556	28.3556	23.2222	98.7556	90.8	D37 Up
																				TRIM13	13	49.4889	51.0444	71.4222	84.1222	72.0444	72.8111	103	86.3111	D37 Up
																				CRACD	4	26.6889	22.3556	35.5	25.3778	33.0111	27.5333	100.567	88.6444	D37 Up
																				MTMR6	13	35.6667	43.4333	41.4444	46.9778	41.6	49.2333	98.0222	90.9556	D37 Up
																				GPRIN3	4	7.16667	8.17778	0.933333	0.822222	0.266667	0.433333	122.578	66.3889	D37 Up
																				TLE4	9	32.3444	32.8444	67.0556	62.2889	59.6667	70.6111	98.5	90.3111	D37 Up
																				VPS39	15	65.3556	67.1444	73.1333	74.4778	66.1444	62.7667	99.6667	89.0667	D37 Up
																				BTBD8	1	10.9778	11.8222	9.95556	9.18889	4.53333	3.65556	100.367	88.1778	D37 Up
																				CRYBG3	3	41.7556	47.3444	40.4667	47.3222	32.9889	31.1	93.9889	94.3889	D37 Up
																				KBTBD11	8	24.1	28.6778	34.3778	40.2889	46.7444	49.9	98.8667	89.4333	D37 Up
																				MAGI3	1	17.8333	21.7	29.6	32.8778	25.7778	26.9889	102.878	84.9667	D37 Up
																				SLC43A2	17	9.15556	10.5778	17.5111	17.2222	23.6111	24.4222	95.4333	91.4889	D37 Up
																				PRKACB	1	28.8	33.4111	44.8667	56.3667	34.7	32.7889	106.222	80.6444	D37 Up
																				PARP6	15	18.8444	23.3889	20.4556	25.8778	28.4111	27.7778	102.656	83.9111	D37 Up
																				CDO1	5	21.8111	21.6111	16.1667	17.6667	23.4444	28.1778	97.9889	88.5222	D37 Up
																				GSTA4	6	22.6	26.6889	20.7222	29.4556	38.2111	43.3111	97.3444	89	D37 Up
																				AFAP1	4	21.6222	22.0889	30.5	15.6	18.6556	17.9556	114.011	72.3111	D37 Up
																				JUND	19	25.4444	28.5556	33.1111	27.5222	20.9111	25.1333	82.0333	104.267	D37 Up
																				DAZAP2	12	23.1889	23.2556	20.3556	20.6222	38.0889	49.6222	82.9889	103.033	D37 Up
																				ABCC5	3	69.9	67.3556	66.2111	75.1	68.5444	61.5444	108.133	77.8111	D37 Up
																				SLC35A5	3	62.9667	62.3889	59.8222	73.1111	58.8333	60.7111	94.0333	91.9	D37 Up
																				MAP4K5	14	42.4333	49.9778	60.7222	63	49.5889	49.1556	90.0333	95.6889	D37 Up
																				SLC12A2	5	37.9556	43.3111	59.7	58.6667	60.5667	59.7222	86.8333	98.8556	D37 Up
																				YPEL5	2	32.5111	42.5	47.9889	39.5778	23.3889	27.1667	98.1889	87.2556	D37 Up
																				DUSP4	8	10.5667	11.5778	17.1	18.4111	30.0111	56.8778	105.578	79.8556	D37 Up
																				SRPK2	7	60.3667	65.9111	45.9	46.4222	44.7111	47.4444	95.5778	89.8556	D37 Up
																				BIN1	2	37.3111	33.9	45	35.5222	63.2444	61.7111	93.3	91.8667	D37 Up
																				MAPRE2	18	51.3444	53.2444	43.2222	48.8	46.7556	47.4444	104.989	79.9222	D37 Up
																				RAB21	12	43.2333	47.9	55.7111	56.8778	43.9556	47.7556	90.4333	94.2	D37 Up
																				ATG12	5	54.4667	54.6111	62.4444	63.9444	61.9222	60.0778	97.7778	86.7889	D37 Up
																				FNBP4	11	54.5111	56.8333	71.7222	77.3778	65.0778	58.9444	87.4889	96.9444	D37 Up
																				PHLDB1	11	60	56.3222	54.1889	52.0667	68.1222	68.1111	100.011	83.9889	D37 Up
																				SCN2A	2	2.54444	1.7	1.63333	2.36667	2.6	4.56667	108.056	75.9111	D37 Up
																				METRN	16	11.5111	13.0556	21.9667	26.0667	50.6667	57.7	85.3556	98.3778	D37 Up
																				MAN2C1	15	34.4778	37.1556	38.1333	42.7	39.6111	33.5889	87.4111	96.3222	D37 Up
																				NAPG	18	50.1667	52.2889	62.1556	56.5444	45.1222	43.9333	98.0889	85.6333	D37 Up
																				AUTS2	7	26.2	52.1222	38.7222	55.2111	49.2333	42.5556	81.8444	101.667	D37 Up
																				HACE1	6	44.9444	51.7444	60.9667	65.5667	51.3889	47.8444	91.5889	91.9	D37 Up
																				DLG4	17	17.9222	18.9556	14.5111	18.0444	25.8444	19.2	100.489	82.6889	D37 Up
																				UBE2W	8	49.2667	50.7778	52.0111	53.4667	35.1667	32.4444	92.9111	90.1444	D37 Up
																				CHST3	10	14.6	15.3	20.9667	17.3333	23.3333	32.6778	75.5333	107.467	D37 Up
																				GALNT11	7	38.1778	42.5222	58.9333	60.7333	62.5222	67.6667	96.9556	86.0111	D37 Up
																				NGFR	17	12.3111	9.47778	58.7556	26.4222	25.6	20.9333	80.8222	102	D37 Up
																				BRSK1	19	16.1333	19.6333	16	17.6333	15.9	15.8	98.4889	84.2556	D37 Up
																				ANKRD46	8	32.9778	32.7	37.8333	46.6111	42.2444	43.7778	93.6222	88.7556	D37 Up
																				NR2C2	3	63.5444	79.1556	57.3	68.8667	51.2444	45.0556	92.4333	89.8222	D37 Up
																				UBE2Q2	15	41.6	42.0444	59.0222	57.5111	39.0333	35.9778	89.3	92.8	D37 Up
																				SGSM2	17	29.5111	30.5889	37.1444	39.2222	39.2556	34.7	102.189	79.9111	D37 Up
																				GOLGA3	12	71.5889	68.5667	70.6	57.4778	60.1778	64.9889	88.7222	93.2	D37 Up
																				EDEM3	1	38.3556	40.1222	67.6111	77.9889	45.1667	46.1	98.5556	83.1556	D37 Up
																				FRMD4A	10	18.4333	20.4111	36.8222	34.9	18.7778	22.6667	95.3333	86.2778	D37 Up
																				USP15	12	48.2222	48.2556	67.8222	69.5778	61	60.8333	96.5556	84.9444	D37 Up
																				RGMB	5	8.98889	10.4222	33.8889	44.8556	30.3556	31.5889	93.6889	87.6222	D37 Up
																				NADK2	5	24.4778	30.3222	44.2111	57.9778	37.6222	37.6556	77.2111	103.989	D37 Up
																				SLC6A15	12	57.9	58.2778	21.7	31.1111	16.7111	18.1556	88.8556	91.5778	D37 Up
																				SGCE	7	29.4444	31.8556	44.7222	51.4556	37.1556	36.4667	88.1889	92.1444	D37 Up
																				NLGN1	3	29.2444	39.3444	15.1889	26.9444	14.8556	24.1333	98.6556	81.1778	D37 Up
																				UNC119	17	53.1667	49	37.8889	39.7333	60.5556	60.7444	82.1111	97.6111	D37 Up
																				PPP2R3A	3	28.9889	34.9111	53.1444	59.0556	32.3889	30.6333	91.7111	87.5778	D37 Up
																				MSANTD4	11	39.3778	42.9	40.7889	41.7333	33.2444	34.7	91.5333	87.3889	D37 Up
																				ANKRD13A	12	31.8222	33.5111	39.4333	43.7889	34.1333	35.5333	83.1556	95.7	D37 Up
																				KC6	18	10.1111	15.2	12.7889	18.8111	17.5	19.2667	75.6444	102.978	D37 Up
																				ORC4	2	63.4	74.2667	69.7556	78.4556	66.9111	65.1889	92.2222	86.1333	D37 Up
																				ZNF516	18	26.0333	29.9778	57.3444	57.9556	72.9	68.5333	77.6222	100.1	D37 Up
																				MTCL1	18	44.9667	47.1556	72.2333	61.4333	34.7444	28.9111	91.6333	85.2444	D37 Up
																				NCBP3	17	58.9667	64.4222	63.3889	72.4778	62.4667	62.4778	89.8667	86.9667	D37 Up
																				KDM4B	19	41.6333	39.9444	36.8222	38.6111	46.9444	40.9111	90.8667	85.5444	D37 Up
																				EPC1	10	30.3667	36.2778	36.8667	47.0222	41.0778	38.1333	92.6667	83.7333	D37 Up
																				GALC	14	23.4111	23.8889	28.7222	35.3111	42.3889	37.4444	96.2222	79.9	D37 Up
																				RNF139	8	39.0111	40.7111	50.4889	55.5667	43.5222	46.3	86.1333	89.9556	D37 Up
																				SOS2	14	20.7889	25.4778	33.7333	35.3	26.9111	30.3556	90.5667	85.4333	D37 Up
																				EGLN1	1	27.5	34.6222	31.6444	41.5333	39.1	39.2889	93.8556	81.9	D37 Up
																				FAM107B	10	37.1	48.1111	36.4333	38.9111	35.3111	38.5333	89.7333	85.7333	D37 Up
																				DNAJC18	5	19.6	22.9111	25.9222	32.5889	27.4444	28.9444	83.4333	91.5667	D37 Up
																				FBXO3	11	42.9	45.3667	59.4444	63.9111	44.2	44.3333	86.1444	88.3889	D37 Up
																				ARHGEF10L	1	49.6222	50.4	30.2333	30.2444	20.9222	22.2444	92.5556	81.9	D37 Up
																				UBR2	6	68.2333	71.3111	65.8333	70.6667	55.3111	58.0111	86.1889	87.9222	D37 Up
																				ACTR1B	2	44.9	47.8	38.8667	44.8778	46.0222	45.2	84.9889	88.7556	D37 Up
																				ST8SIA4	5	0.588889	0.411111	2.04444	2.65556	9.61111	14.2778	89.2333	84.4	D37 Up
																				MADD	11	49.7889	50.4444	28.0667	27.6889	31.3667	35.7111	89.4889	84.1	D37 Up
																				ARFGAP3	22	28.5333	32.5333	37.4111	36.7778	38.9333	43.6444	79.1667	94.2111	D37 Up
																				NIPA1	15	24.4111	28	20.5	21.9556	17.3667	21.9778	80.8333	92.5111	D37 Up
																				UGGT2	13	54.3889	65.1444	64.5111	72.6667	57.2222	53.5444	93.0778	79.9222	D37 Up
																				AKAP8L	19	50.4333	51.3333	49.7667	46.4556	51.3111	45.0556	88.4667	84.4	D37 Up
																				TMEM167B	1	30.4556	32.6333	43.3	44.6556	39.0667	41.6444	83.5556	89.2222	D37 Up
																				MICAL1	6	56.8556	60.5778	63.7222	53.1111	71.4889	68.8556	91.4222	81.3	D37 Up
																				PDP1	8	41.1444	55.1667	77.2444	56.2111	39.2667	42.3444	96.4111	75.6	D37 Up
																				SH3BGRL2	6	60.4889	62.7889	69.4444	58.7	43.5778	41.7222	98.8222	73.1333	D37 Up
																				PBXIP1	1	49.6444	41.9889	63.3778	50.1556	32.1222	24.8778	99.6333	72.3	D37 Up
																				VWA5A	11	38.8556	46.1889	25.0889	24.1889	18.7444	18.7111	75.2444	96.6444	D37 Up
																				SHC2	19	3.56667	3.92222	3.44444	2.31111	6.13333	8.65556	95	76.7667	D37 Up
																				KIAA1958	9	37.9889	47.7	45.8556	53.5333	45.3111	37.8333	84.6667	87.0889	D37 Up
																				RBM33	7	32.4333	43.8667	32.0333	36.6	35.4222	32.3111	78.7	92.1333	D37 Up
																				INPP4A	2	56.9778	59.7667	54.9111	54.0111	46.1444	46.4667	85.3556	85.3667	D37 Up
																				COMMD6	13	38.9778	34.3	36.6556	37.9	46.6667	44.3889	79.0889	91.6111	D37 Up
																				SAMD8	10	29.3667	40.0889	46.4444	43.4111	27.4778	28.0667	80.5556	89.8889	D37 Up
																				SLC16A3	17	23.0667	24.4889	5.18889	8.94444	24.8	11.8111	94.4444	75.9333	D37 Up
																				PPM1K	4	21.6667	28.5556	20.3444	15.3889	7.21111	10.0889	90.0222	80.3222	D37 Up
																				UBN2	7	53.8556	67.6	47.0667	57.4444	34.4556	29.5	84.8222	85.3444	D37 Up
																				TMF1	3	30.1222	29.7778	41.3556	40.1889	23.5556	21.5333	82.5333	87.5444	D37 Up
																				PYGO1	15	1.65556	2.21111	10.4556	16.6778	26.0556	27.0556	84.2778	85.5333	D37 Up
																				PPP1R15A	19	14.9333	14.6333	23.2333	15.0556	19	21.3889	94.2	75.5556	D37 Up
																				RBL2	16	40.9222	41.5111	45.6889	46.4333	39	36.3111	87.7111	81.8556	D37 Up
																				LGMN	14	62.9556	63.3333	45.5222	44.5667	54.0667	50.8	67.0889	102.422	D37 Up
																				ODF2L	1	29.1222	34.1556	44.5556	43.9889	29.4778	27.3444	95.4667	73.9444	D37 Up
																				KIF3A	5	17.6778	22.8	24.3778	27.6556	19.7333	19.2222	92.5889	76.2778	D37 Up
																				CDK5R1	17	9.63333	8.44444	8.82222	9.86667	12.0667	12.1444	93.3556	75.4889	D37 Up
																				HSF2	6	30.5556	28.8778	43.7	50.4333	60.7889	64.5	82.0889	86.7222	D37 Up
																				KLHDC8B	3	17.7889	16.9	16.5778	20.3222	44.9111	55.8667	93.7	74.9	D37 Up
																				GPC6	13	55.6444	62.1222	34.5444	49.1222	15.5778	23.5	108.156	60.3333	D37 Up
																				REEP1	2	2.64444	3	1.95556	3.02222	3.27778	4.95556	101.311	66.7667	D37 Up
																				PPP1R18	6	20.5889	19.3444	30.7333	24.7889	48.1111	51.2889	93.8222	74.2	D37 Up
																				HIP1R	12	16.4	15.6222	9.72222	8.95556	24.0778	22.2889	89.4	78.6111	D37 Up
																				TCAF1	7	18.3	19.4667	58.3222	51.5667	46.7556	39.3667	90.1	77.6889	D37 Up
																				SH3GLB2	9	49.4	51.8333	50.3	52.8333	51.9	47.4556	87.5667	80.0556	D37 Up
																				DLG5	10	40.4	47.7444	35.0556	36.5667	29.6444	30.4222	77.0889	90.3444	D37 Up
																				C6orf89	6	30.2778	30.4667	42.0222	42.8222	46.9222	46.9556	83.5556	83.8667	D37 Up
																				EFHC1	6	23.2444	24.9111	33.7556	44.5222	49.2667	57.5222	95.7889	71.5222	D37 Up
																				FOXK1	7	10.9	16.5111	11.3333	12.9889	23.5889	23.1667	68.5556	98.5889	D37 Up
																				PNPLA8	7	24.5111	26.7778	35.6444	36.1889	18.1778	15.3222	91.5111	75.6111	D37 Up
																				ZNF264	19	40.2111	45.6444	46.6111	52.2889	50.4667	51.0333	81.7444	85.3	D37 Up
																				LINC00641	14	16.1111	20.0222	26.2556	28.7333	25.7333	25.1556	97.6222	69.0778	D37 Up
																				INTS1	7	63.3444	75.1222	54.1222	54.5889	59.1333	57.9	78.2444	88.4444	D37 Up
																				LRRC49	15	16.7	18.2222	28	36.8	28.9222	28.3	90.1556	76.3111	D37 Up
																				IRF2BPL	14	57.5111	55.5	26.2111	21.1667	8.04444	8.55556	84.5556	81.2222	D37 Up
																				EFR3B	2	22.1111	26.3778	29.1556	37.4222	65.3111	70.6333	94.0111	71.7222	D37 Up
																				SUPT7L	2	34.5	38.3556	43.7667	42.9556	39.3333	40.0444	83.9333	81.7889	D37 Up
																				FAM120B	6	20.2	23.2111	24.5111	27.6111	38.4778	38.6667	80.6333	85.0333	D37 Up
																				DNAJB5	9	39.9444	42.2889	68.5556	68.6778	37.8778	42.4667	86.4889	79.1111	D37 Up
																				UNC80	2	1.63333	2.07778	8.15556	11.1778	7.2	5.7	76.8556	88.6667	D37 Up
																				NINL	20	49.9778	53.3222	40.1889	39.9333	37.8333	35.8333	80.1444	85.2889	D37 Up
																				PHF21B	22	14.6556	21.2111	13.3556	14.2	19.5	23.1111	81.2222	84.0444	D37 Up
																				RFX4	12	0.144444	0.233333	2.47778	3.77778	16.8111	26.7667	68.6333	96.3778	D37 Up
																				GARRE1	19	42.3222	43.1889	52.3222	54.1	37.0778	34.5444	81.6111	83.3889	D37 Up
																				SMURF2	17	53.5222	59.7	68.3222	68.9111	33.2889	38.6667	85.6889	79.0778	D37 Up
																				SATB1	3	44.3778	46.3	22.6222	19.1222	16.9	13.5222	85.4667	79.1556	D37 Up
																				H1-10	3	42.5556	46.1	30.6	34.9222	43.5667	47.6	74.4111	89.8556	D37 Up
																				ZSWIM6	5	14.9222	19	29.1778	30	34.6	34.7778	76.1	88.0222	D37 Up
																				TRPM4	19	11.4	11.3	7.17778	7.36667	8.16667	7.56667	61.4556	102.656	D37 Up
																				ZFP30	19	17.5667	20.0667	26.7222	30.6667	42.1778	44.1111	83.5889	80.4889	D37 Up
																				SPEN	1	32.7333	54.3667	42.2667	54.6889	50.2667	43.8111	70.2444	93.8222	D37 Up
																				MEAF6	1	28.8889	30.4889	39	45.8778	44.7556	48.0444	85.3667	78.3444	D37 Up
																				NEK7	1	26.6889	28.6	25.9444	27.2444	12.2444	11.0111	95.7889	67.8444	D37 Up
																				MBD1	18	38.3889	38.8444	47.0667	49.3444	49.1778	51.5556	80.8889	82.7	D37 Up
																				ADGRB3	6	5.58889	5.86667	2.05556	1.53333	2.53333	3.02222	83.8111	79.3111	D37 Up
																				AHSA2P	2	24.3	31.6	39.7778	49.5333	40.9556	33.3222	78.8889	84.0444	D37 Up
																				MAN1B1	9	55.8	50.0333	42.2333	46.2667	54.6	49.9778	83.9556	78.9111	D37 Up
																				LRRTM2	5	2.27778	3.48889	2.45556	2.38889	2.38889	1.67778	80.6444	82.0667	D37 Up
																				CD200	3	60.2444	65.8667	24.9556	31.3778	19.2	17.5	88.2556	74.4111	D37 Up
																				MLH3	14	41.6889	48.5333	54.7667	69.5778	54.7222	53.5444	82.1667	80.4667	D37 Up
																				TMEM65	8	36.5778	42.3556	35.9222	41.3	30.3222	32.9	90.5444	71.9333	D37 Up
																				PLPP3	1	45.2222	41.7778	40.0667	46.0111	53.0556	41.3778	92.5778	69.8111	D37 Up
																				CTIF	18	12.2778	12.3444	18.4111	18.8333	19.0222	18.8444	86.2	75.9889	D37 Up
																				WDR19	4	32.5444	37.2111	44.4222	53.7111	53.7889	52.1667	85.4333	76.7111	D37 Up
																				VPS45	1	39.9778	41.9778	50.5444	53.9444	48.1778	54.3556	84.7	77.3444	D37 Up
																				NMNAT2	1	12.2222	14.2556	3.63333	3.53333	2.03333	1.06667	85.9667	75.6667	D37 Up
																				TRPS1	8	21.2333	24.7	24.7333	22.2444	13.1111	14.6111	77.4778	84.0444	D37 Up
																				LMBRD1	6	26.2	28.6444	22.3444	22.5222	16.0778	16.1	80.6444	80.8778	D37 Up
																				ZNF25	10	2.01111	1.62222	3.84444	4.06667	9.06667	8.26667	81.6333	79.8667	D37 Up
																				RSPRY1	16	54.6556	52.2889	64.1889	62.1	54.6333	57.9889	82.1444	79.2778	D37 Up
																				VAV2	9	33.2889	39.1556	36.2444	35.6556	39.1111	43.9333	78.8444	82.5333	D37 Up
																				LPIN1	2	18.8556	23.4889	15.1778	15.5333	44.7222	37.1444	77.1889	84.1111	D37 Up
																				FJX1	11	9.16667	8.41111	58.5444	62.9556	23.2111	30.1778	105.344	55.9444	D37 Up
																				LIN7A	12	19.6556	19.9222	31.9222	29.6889	7.03333	9.45556	100.156	60.6222	D37 Up
																				SVIP	11	19	21.0222	22.8667	23.0889	30.1444	34.9222	91.8222	68.8333	D37 Up
																				NOTCH1	9	29.0111	39.4333	31.1778	25.3556	24.3556	20.7111	59.4444	101.189	D37 Up
																				GABPB1-AS1	15	57.7222	52.0889	51.5778	42.1444	53.7	37.8556	85.9111	74.6889	D37 Up
																				YIPF3	6	56.9667	49.8889	45.0333	43.3667	57.0444	59.0444	83.3111	77.1444	D37 Up
																				SCAPER	15	13.7111	16.4667	16.3778	17.9556	14.4556	12.4222	89.5667	70.7222	D37 Up
																				POGZ	1	53.1444	74.4222	52.6	60.2556	53.3556	48.5778	74.7333	85.5333	D37 Up
																				VPS54	2	37.1556	46.5778	48.1222	50.4444	41.8778	43.0889	72.6333	87.5556	D37 Up
																				DIP2A	21	30.1333	33.5333	41.0667	38.9	47.1111	46.3556	75.6889	84.1667	D37 Up
																				SYNRG	17	39.5222	46.0556	46.2556	48.3111	54.7889	47.9556	79.0889	80.7	D37 Up
																				PLCB1	20	20.5889	24.2889	31.6889	33.2222	32.2333	27.3889	80.2	79.5111	D37 Up
																				SNX4	3	35.7444	41.0778	53.3111	60.7444	55.2556	58.5556	86.8778	72.7	D37 Up
																				STAT2	12	54.9222	53.1444	57.7333	57	52.9556	50.1	80.7333	78.8222	D37 Up
																				PABPN1	14	55.3444	57.0778	48.4778	58.1889	56	58.0222	81.8111	77.5333	D37 Up
																				TRIM8	10	14.1111	15.7889	26.5556	24.5333	36.2222	41.8111	70.1667	89.0111	D37 Up
																				TRUB1	10	53.9444	71.5667	54.0667	59.1333	45.9444	54.6778	77.4778	81.6556	D37 Up
																				MAST2	1	32.6667	35.5333	35.0556	33.3111	39.7667	39.7556	74.7444	84.1778	D37 Up
																				ARHGAP32	11	24.1333	32.4778	25.6667	32.4444	36.9889	30.4222	72.7	86.1333	D37 Up
																				RUFY2	10	13.0444	15.4111	27.8667	27.8333	22.9556	21.5556	85.2889	73.3889	D37 Up
																				MIR100HG	11	1.57778	1.64444	2.13333	1.43333	1.08889	0.944444	72.3889	86.2444	D37 Up
																				FLRT3	20	2.12222	2.7	17.2333	19.0222	35.2889	33.6667	108.244	50.3778	D37 Up
																				DIP2C	10	17.7778	19.9111	22.5	22.0667	29.3222	30.2222	83.1556	75.4556	D37 Up
																				CNST	1	51.3556	53.1222	53.2111	56.2444	37.0444	35.5222	92.3333	66.1222	D37 Up
																				DCAF5	14	31.2667	35.5667	41.6444	40.6667	39.3	39.7667	78.5667	79.6889	D37 Up
																				RNF141	11	36.8111	43.3889	57.4	61.6667	43.2556	41.6333	79.1222	79.0667	D37 Up
																				PRNP	20	23.3333	30.5444	61.0556	40.9778	18.5667	29.5667	94.6222	63.3	D37 Up
																				SCP2	1	55.1556	55.7444	51.3556	52.8444	49.4111	51.3	80.0333	77.7889	D37 Up
																				CLSTN3	12	16.0778	20.0333	13.8667	14.6889	11.1	12.6778	80.6778	77.1	D37 Up
																				MAB21L1	13	0.522222	0.711111	0.577778	0.744444	0.377778	0.333333	107.533	50.0778	D37 Up
																				PHF10	6	32.3444	43.1222	42.6111	50.4	39.2	41.1556	71.6333	85.8333	D37 Up
																				DTX3	12	31.7889	31.5333	30.1889	34.1667	28.3111	22.6111	86.1889	71.2667	D37 Up
																				FAM219A	9	10.5111	12.6778	14.2111	11.5111	11.9444	16.9222	76.4444	80.8556	D37 Up
																				BMPR2	2	19.3222	24.5444	17.7556	18.0667	11.5667	12.3889	88.8111	68.4889	D37 Up
																				GRIA4	11	34.0444	42.6222	2.86667	6.64444	2.14444	5.54444	100.656	56.5778	D37 Up
																				RAB14	9	43.4	47.6111	46.6667	52.9556	48.9444	48.0444	80.1333	76.9	D37 Up
																				GABARAPL2	16	37.6556	37.4778	32.7889	34.1333	37.8111	40.3444	80.0111	76.8778	D37 Up
																				APAF1	12	38	38.7111	48.6556	37.6222	44.6333	45.7222	75.1889	81.6111	D37 Up
																				MOAP1	14	28.0444	29.3111	20.9333	21.5222	20.6	23.3667	84.2778	72.5	D37 Up
																				EPS8	12	7.43333	8.07778	10.7444	11.7	22.0222	28.7667	71.2	85.5556	D37 Up
																				NOVA1	14	6.07778	7.37778	9.06667	11.8889	12.9444	11.7444	94.9444	61.7	D37 Up
																				TNFAIP1	17	21.2222	20	31.6	23.8667	33.6889	37.6333	82.5222	74.1	D37 Up
																				TTLL7	1	7.84444	11.4556	25.9667	33.1	14.1111	14.0667	93.7111	62.6333	D37 Up
																				CCDC90B	11	47.9222	49.3556	52.7667	48.5222	50.6556	60.2889	75.5556	80.7	D37 Up
																				REEP2	5	27.9556	29.3222	32.6889	37.0444	53.9333	61.8667	76.7778	79.3889	D37 Up
																				RIMS2	8	54.4889	58.4778	39.1222	39.7667	14.6	17.8333	94.5556	61.3667	D37 Up
																				CYTH2	19	35.3667	33.7444	48.3333	46.7556	51.0333	50.1444	85.3	70.5333	D37 Up
																				HIVEP2	6	25.4444	27.0333	22.6889	19.8778	9.76667	10.4778	77.5667	78.2333	D37 Up
																				PRKAR2B	7	51.7333	46.8111	36.0222	38.3444	25.1222	25.7	90.0556	65.6556	D37 Up
																				ZNF326	1	41.6111	49.0667	53.6333	59.4222	38.6778	34.2444	79.9778	75.4778	D37 Up
																				NCOA1	2	24.0556	27.1444	31.8667	36.3778	20.1333	24.3778	80.5	74.5889	D37 Up
																				YIPF4	2	30.6	34.6222	39.8889	42.2444	25.7667	26.2667	77.3667	77.7111	D37 Up
																				MECOM	3	1.63333	0.6	1.8	0.844444	1.82222	1.87778	54.9667	100.056	D37 Up
																				ADGRG1	16	0.811111	1.11111	1.42222	1.51111	2.87778	4.1	73.4333	81.5889	D37 Up
																				CRBN	3	41.0444	43.7333	46.8778	53.2222	39.8222	37.5	81.1111	73.6111	D37 Up
																				OPTN	10	13.9333	17.1333	28.5222	21.5889	15.9	12.5556	81.5333	73.1	D37 Up
																				TNRC18	7	4.91111	4.46667	15.8222	13.3444	23.4556	20.0333	71.4	83.1889	D37 Up
																				LMBRD2	5	21.4111	24.5778	26.7333	28.2444	17.4444	18.5111	79.9556	74.5889	D37 Up
																				ERP44	9	39.4222	40.3222	41.8111	40.1667	38.3778	40.0222	74.8333	79.4	D37 Up
																				FNIP2	4	19.3889	23.2778	24.2556	26.6111	22.4667	25.6778	83.6667	70.3667	D37 Up
																				PLEKHA1	10	53.6333	62.1556	54.3222	56.5778	27.1333	29.9333	78.0111	76.0222	D37 Up
																				FOXO3	6	37.5667	45.1556	53.1111	51.2	28.9889	26.5889	78.0444	75.6889	D37 Up
																				CBFA2T2	20	16.9556	21.1556	15.7889	16.0111	20.4	22.4222	75.7778	77.5	D37 Up
																				PDE10A	6	4.16667	4.8	14.5333	15.7556	27.5222	32.7667	76.2	76.9111	D37 Up
																				KBTBD2	7	37.2333	40.6889	39.1889	46.8333	38.5333	37.6778	72.3444	80.5444	D37 Up
																				SGCB	4	23.2889	29.7333	39.6778	36.5889	27.3778	26.9778	79.1889	73.6778	D37 Up
																				SLC2A13	12	29.1444	33.7444	26.3222	27.5111	18.4556	16.8667	91.8556	60.7	D37 Up
																				RNF19A	8	17.2333	20.5	47.7	42.9222	23.6222	23.1889	79.4889	73.0667	D37 Up
																				TMOD3	15	48.1222	56.9444	65	60.0667	36.1222	34.1333	82.6333	69.8444	D37 Up
																				B4GAT1	11	38.8444	33.1	36.1	38.5333	47.9	55.1778	81.5111	70.7889	D37 Up
																				HIVEP1	6	31.4111	42.0667	48.5889	46.4444	26.5778	25.9	75.2222	76.7222	D37 Up
																				FAM200B	4	25.7667	28.6222	37.3	37.9	30.2222	36.2889	74.4333	77.3444	D37 Up
																				CCP110	16	18.9667	24.1667	35.1778	43.8444	27.6889	34.2111	73.6	78.0556	D37 Up
																				AGO3	1	30.3889	36.1778	43.5222	48.9556	42.2444	39.4889	73.8222	77.7111	D37 Up
																				SORBS2	4	15.2222	38.2667	49.4556	39.5889	32.9111	62.2667	83.2222	67.9556	D37 Up
																				DNAJC6	1	8.46667	8.9	21.3222	14.0333	6.95556	6.17778	87.6778	63.3333	D37 Up
																				NGRN	15	35.6	37.7444	35.1444	38.6333	45.5222	57.1444	68.2556	82.6333	D37 Up
																				LETMD1	12	37.1333	41.9667	31.9556	38.1333	35.3222	36.6111	72.7889	77.8111	D37 Up
																				C11orf49	11	23.3556	22.0778	31.5333	34.3444	44.4444	44.6222	74.8222	75.6889	D37 Up
																				PANX1	11	46.1778	46.0444	57.6444	62.0667	58.2778	66.8556	78.6222	71.7222	D37 Up
																				STMP1	7	48.5444	54.4778	40.4	46.7333	52.7222	56.4889	74.3778	75.9333	D37 Up
																				ACTR10	14	33.0778	33.7889	36.5778	38.0333	39.8444	41	81.9111	68.2667	D37 Up
																				PCMT1	6	60.2889	59.0222	47.3556	47.2556	48.5111	48.9222	82	68.0889	D37 Up
																				PURB	7	54.2667	68.3778	52.6778	61.7333	45.5778	44.8	68.0333	82.0222	D37 Up
																				AP2A2	11	48.1444	49.0222	58.7778	58.6556	57.7333	58.2222	83.1444	66.8222	D37 Up
																				MAPK8IP1	11	32.4	29.8889	31.4333	24.7667	19.9556	26.5222	85.2667	64.6556	D37 Up
																				ZNF226	19	26.3889	27.3444	28.1111	28.3111	29.1111	25.2778	75.0556	74.7333	D37 Up
																				SLITRK5	13	12.9222	13.0889	9.72222	23.9111	33.6111	43.6111	79.3333	70.3889	D37 Up
																				CHN1	2	49.7	52.2778	57.5556	61.4778	41.7	48.8556	76.9	72.8111	D37 Up
																				PPP2CB	8	49.3778	54.6889	61.0667	57.3444	59.8889	59.5	75.0333	74.5889	D37 Up
																				CNTRL	9	37.1444	39.9667	52.0556	58.3444	43.5111	34.6667	71.1333	78.1778	D37 Up
																				NRBP2	8	5.03333	6.57778	5.28889	6.48889	8.24444	6.6	78.4778	70.6444	D37 Up
																				PPP3CB	10	36.3	43.1889	32.8889	35.5556	31.8556	30.7889	77.4111	71.6556	D37 Up
																				ZNF629	16	48.3556	49.0333	57.6	58.8444	60.6778	62.8333	80.5889	68.4444	D37 Up
																				ZC2HC1A	8	12.4111	15.5556	17.5333	18.4	11.3667	11.7	82.4556	66.5444	D37 Up
																				NCAN	19	3.46667	3.35556	1.94444	2.9	2.78889	2.96667	75.4333	73.4667	D37 Up
																				EPG5	18	47.1444	56.4778	50.4222	54.4667	33.8889	29.2222	68.1556	80.7	D37 Up
																				GTF2IP4	7	51.9333	52.7111	39.3778	45.8	34.3556	35.9556	77.2	71.6333	D37 Up
																				SNX14	6	31.7889	37.0556	27.2111	27.3333	24.9667	28.4556	76.9	71.6667	D37 Up
																				GPHN	14	11.8889	14.0778	16.9	19.8778	27.5333	27.4333	74.2889	74.2778	D37 Up
																				LINC00205	21	29.6667	30.9	40.0556	37.1556	39.7222	33.6444	89.5444	58.9556	D37 Up
																				CAPN7	3	27.9444	32.2444	50.8	58.3667	40.5222	42.7	73.4889	74.8	D37 Up
																				AGO4	1	24.8	31.5	36.0333	39.2556	28.8444	26.3667	75.3	72.8667	D37 Up
																				FAM204A	10	32.2889	33.2778	46.4889	50.5667	52.4	55.3556	76.6111	71.5	D37 Up
																				ADCYAP1R1	7	24	25.9778	12.9	26.1778	13.5444	16.0222	66.8556	81.2111	D37 Up
																				HEMK1	3	17.0111	18.6333	20.2667	20.9667	29.7111	28.7222	66.7889	81.0778	D37 Up
																				MINDY3	10	24.5333	26.1667	28.7	30.0111	29.7556	29.8778	80.4778	67.3222	D37 Up
																				CCSER1	4	4.77778	5.62222	1.82222	1.4	0.444444	0.7	87.5111	60.2556	D37 Up
																				BMT2	7	15.1778	15.2556	15.9	20.3111	19.1222	20.1556	73.4111	74.3222	D37 Up
																				AFTPH	2	38.0778	39.2444	34.7667	37.8	29.6	28.9778	74.2	73.4	D37 Up
																				KATNBL1	15	44.4556	50.5667	43.7778	50.0889	42.3667	44.2333	75	72.5333	D37 Up
																				ZFP14	19	32.9111	31.9556	32.3444	34.9778	24.9222	22.8889	76.7889	70.7333	D37 Up
																				SSBP3	1	45.1333	47.7333	34.3556	33.4778	34.3556	29.6778	74.5667	72.8222	D37 Up
																				TXNDC16	14	29	33.4889	41.5889	50.4556	22.3	24.2	71.1111	76.2111	D37 Up
																				KDM7A	7	39.4889	48.8889	31.1556	29.5222	18.8556	16.2111	75.3111	71.9111	D37 Up
																				MBD5	2	21.8778	25.7778	26.1889	28.9111	21.4667	18.8889	73.1222	74.0444	D37 Up
																				GDAP2	1	37	41.2778	50.8667	50.2778	35.4667	35.2444	73.5	73.5778	D37 Up
																				CEP95	17	39.7778	42.1111	45.1667	49.0667	50.5556	48.6556	72.0444	75.0333	D37 Up
																				PFKFB3	10	41.3222	41.1889	32.3778	33.4778	57.6556	53.6111	90.8333	56.0444	D37 Up
																				MGST3	1	65.5556	56.4889	56.5667	49.5667	59.7333	54.1778	78.1889	68.5667	D37 Up
																				PPFIA2	12	1.31111	1.54444	1.04444	2.22222	0.855556	1.53333	85.0333	61.6	D37 Up
																				CUX1	7	42.9778	52.6111	35.7	39.7556	34.9444	30.0889	66.3	80.3	D37 Up
																				NUDT16	3	35.5444	36.1778	32.2778	32.9	41.0556	41.5889	65.2778	81.2333	D37 Up
																				KAT6B	10	29.9111	36.6444	30.9	33.6667	17.4556	17.0889	65.4556	81.0444	D37 Up
																				MFAP3	5	35.2	40.9778	54.5111	59.5222	45.2333	47.1667	80.0556	66.2333	D37 Up
																				SGIP1	1	1.54444	1.55556	0.477778	0.355556	0.244444	0.477778	86.5444	59.7111	D37 Up
																				ZNF772	19	40.1778	35.6111	37.3778	35	36.2111	29.4333	80.4333	65.8111	D37 Up
																				TRPC1	3	32.0556	37.6333	50.3667	54.5333	29.3889	25.5889	73.9778	72.1889	D37 Up
																				MBNL1	3	19.8444	22.1556	28.6333	28.7444	23.3222	27.0667	70.4444	75.7111	D37 Up
																				RHOBTB1	10	31.9556	30.0444	42.6889	44.4889	42.7889	40.2889	81.4333	64.6556	D37 Up
																				ATP6V0A1	17	23	29.3222	20.3444	21.5111	25.8444	25.1889	70.7778	75.2667	D37 Up
																				CRIM1	2	43.8	45.1667	56.0444	39.1556	24.6111	26.7444	92.5111	53.2333	D37 Up
																				SEMA5B	3	11.0333	12.9111	22.1222	34.7667	18.4556	27.0111	55.0778	90.5889	D37 Up
																				ANKRD13C	1	50.7333	53.6111	54.0111	55.1111	45.3667	45.2222	76.6556	68.5889	D37 Up
																				DOCK4	7	39.5889	43.3444	25.1667	27	28.1444	28.2333	79.4778	65.6444	D37 Up
																				NHLRC3	13	30.0556	33.9444	45	55.4889	31.5111	29.2333	72.4778	72.6333	D37 Up
																				CADM2	3	7.95556	10.5333	7.11111	13.7444	2.26667	3.72222	93.8889	51.1778	D37 Up
																				ATG4B	2	48.6444	47.5889	52.3111	53.2333	60.6444	57.7222	69.5889	75.3444	D37 Up
																				PIK3CA	3	28.6556	31.1	40.1778	37.0111	23.3222	23.5444	77.5333	67.2222	D37 Up
																				SEC22C	3	53.8556	56.1	48.7111	50.7778	44.8222	46.9111	73.3333	71.3556	D37 Up
																				POLI	18	41.1	52.3667	51.9778	66.8778	38.3667	35.6111	68.8222	75.8444	D37 Up
																				GALNT10	5	30.3333	29.7	26.7444	36.5111	32.5444	33.7667	82.7111	61.9	D37 Up
																				SCG5	15	28.5	36.2	20.5444	28.7222	19.5667	17.2333	78.6556	65.8	D37 Up
																				STK38	6	34.3333	35.9	44.7889	47.2111	42.2778	42.3	70.8333	73.0778	D37 Up
																				CDK8	13	41.6111	40.5222	41.9444	46.8889	43.6889	47.3222	73.6222	70.0444	D37 Up
																				MDGA1	6	2.16667	1.51111	4.28889	7.06667	8.25556	6.97778	92.7667	50.8222	D37 Up
																				FAM160B1	10	31.8889	36.1778	38.8	38.2222	21.5	20.5889	72.6222	70.9111	D37 Up
																				TUBGCP6	22	34.8556	34.8889	37.9222	38.3111	35.7	32.2333	72.6556	70.7778	D37 Up
																				EHBP1	2	38.0444	46.5111	43.5556	51.5889	27.3444	28.1556	72.5444	70.8222	D37 Up
																				MARK1	1	29.0556	30.4222	28.1	29.7778	15.1333	17.3889	77.4889	65.6	D37 Up
																				PEX13	2	43.4111	44.6444	55.8222	55.5444	39.4333	40.6889	72.6444	70.4222	D37 Up
																				NRXN2	11	7.26667	7.25556	0.911111	1.5	1.55556	1.27778	77.0667	65.9667	D37 Up
																				LRCH3	3	52.2667	58.8444	49.0111	49.1889	51.8667	50.4667	73.2889	69.6444	D37 Up
																				RNF165	18	8.45556	10.0667	8.06667	11.6222	21.5667	20.0667	71.9333	70.7111	D37 Up
																				GOLIM4	3	45.1333	44.7	43.9778	44.7333	42.6778	43.8333	74.2111	68.4333	D37 Up
																				MACO1	1	22	23.1333	20.3778	21	19.9556	22.4778	77.5111	65.1333	D37 Up
																				ZNF780B	19	30.9	39.6444	38.2	41.4889	36.4111	34.8667	73.1778	69.4111	D37 Up
																				ING4	12	20.3333	22.3889	17.4111	21.7556	22.7667	22.4222	74.3111	68.2556	D37 Up
																				RUSC2	9	7.02222	8.63333	7.52222	7.46667	12.0222	12.7889	76.0889	66.2778	D37 Up
																				NSF	17	28	26.3556	46.7556	52.1778	53.1667	53.7	76.4778	65.7667	D37 Up
																				TMEM161B	5	34.0778	38.2333	40.1333	40.4667	32.8667	30.3889	67.4667	74.7333	D37 Up
																				GPC1	2	23.8889	28.3222	29.8111	32.6667	48.1778	58.4444	77.7889	64.3556	D37 Up
																				GNE	9	25.5889	33.1333	32.3556	36.7333	44.3333	51.7222	73	69.0778	D37 Up
																				CTTNBP2NL	1	30.7667	36.3333	61.5222	54.3	39.8444	37.8444	74.3333	67.7333	D37 Up
																				PITPNM1	11	42.5111	44.8111	29.3556	32.5556	43.6556	57.5444	78.2222	63.5778	D37 Up
																				PRICKLE2	3	9.7	9.98889	42.6222	24.5778	11.4556	8.95556	84.9444	56.7667	D37 Up
																				CELF3	1	0.355556	0.211111	0.444444	0.411111	1.26667	1.36667	79.9111	61.6889	D37 Up
																				PWWP3A	19	47.2778	40.4889	42.6778	47.4	53.0444	53.2	69.8556	71.4556	D37 Up
																				CAMLG	5	57.8889	56.0667	44.9	52.0444	34.9667	38.8444	65.6333	75.6556	D37 Up
																				COG3	13	34.9111	37.7	40.8	42.3889	38.4	39.7444	70.7111	70.4889	D37 Up
																				TAC1	7	1.9	2.9	2.74444	1.32222	0.111111	0.233333	104.578	36.6111	D37 Up
																				FEZ2	2	42.8889	46.4	36	31.0444	58.1111	57.0444	77.6778	63.4333	D37 Up
																				ZNF606	19	28.1111	29.6889	31.4667	34.1778	34.1778	29.8889	72.1222	68.8778	D37 Up
																				CYLD	16	30.8444	30.9111	32.3	32.4778	12.5778	13.9222	70.2111	70.7778	D37 Up
																				STARD4-AS1	5	21.8111	23.8111	21.4111	25.1	19.3889	18.3667	70.8444	70.1444	D37 Up
																				BRD1	22	37.6111	35.8667	47.7333	46.2333	43.2333	42.0889	73.5222	67.3222	D37 Up
																				SMIM14	4	36.6444	37.4667	20.5222	17.6556	9.65556	7.96667	74.8667	65.8556	D37 Up
																				HERC2P2	15	31.9	33.4333	24.1111	29.4333	27.2	28.7111	75.5	65.0889	D37 Up
																				ARMH4	14	25.2	25.9111	19.4556	21.8333	17.3	17.2889	71.8333	68.7	D37 Up
																				FIG4	6	43.5889	50.2667	43.5889	42.9333	31.7222	28.6889	73.4111	66.7111	D37 Up
																				EXT1	8	41.1889	39.4444	55.4	47.1222	36.7444	37.4556	70.1111	69.9556	D37 Up
																				GABBR1	6	28.2778	32.8222	39.7111	50.3111	47.5222	45.6	79.9111	60.1111	D37 Up
																				RFX7	15	37.1	50.4222	40.8556	49.7333	41.9444	40.6667	69.4778	70.5444	D37 Up
																				WDR7	18	27.7667	32.4667	34.2889	40.1889	32.3778	34.2667	73.9111	66.0667	D37 Up
																				PRKAA2	1	30.4	43.5778	52.5111	61.2333	27.9556	26.5667	79.9111	60.0556	D37 Up
																				CACNA1H	16	27.4556	29.6333	23.0778	27.5778	28.7444	26.0889	72.0889	67.8778	D37 Up
																				PLEKHA6	1	9.48889	10.3222	3.77778	5.35556	4.14444	2.3	79.9333	59.7	D37 Up
																				NIPBL-DT	5	14.0667	21.0778	17.7667	25.6778	21.6333	25.2778	67.4556	72.1778	D37 Up
																				C5orf24	5	18.7667	23.3778	36.8667	43.9444	34.8778	33.7444	71.2333	68.3778	D37 Up
																				ERLEC1	2	44.3222	44.3889	47.2333	45.1333	32.5778	35.0333	70.3667	69.2	D37 Up
																				DLL1	6	2.95556	2.51111	2.57778	2.78889	9.91111	17.0333	55.5	84.0667	D37 Up
																				SS18L1	20	22.6556	24.3778	29.8111	32.7222	27.0556	25.7556	75.0889	64.4556	D37 Up
																				ZNF512	2	32.0889	36.9667	30.3111	35.1889	46.0667	49.0889	72.4778	67.0111	D37 Up
																				CCDC93	2	31.8667	35.7556	36.0667	39.7222	39.9667	40.5111	69.9667	69.4	D37 Up
																				CNOT6L	4	24.3333	37.3222	18.0667	20.7222	10.3889	12.7889	69.1889	70.0778	D37 Up
																				AHCYL2	7	23.9444	27.1111	22.2222	25.1667	16.2333	16.4889	67.6556	71.5778	D37 Up
																				MCF2L	13	23.8	25.0556	28.1444	43.2889	38.1556	33.8333	83.5889	55.6222	D37 Up
																				LRP1B	2	0.5	0.533333	1.05556	0.244444	0.333333	0.455556	105.333	33.8667	D37 Up
																				TTC21B	2	50.8333	54.3889	47.0444	51.8444	46.8889	43.2778	66.1	73.0556	D37 Up
																				ABCA5	17	3.65556	5.61111	3.74444	3.33333	3.12222	3.64444	66.9	71.8778	D37 Up
																				GARS1-DT	7	10.1889	13.8333	13.7667	15.6778	19.9222	18.4111	72.2111	66.5444	D37 Up
																				ABR	17	37.2667	39.4444	31.0111	33.5333	59.9667	50.9778	77.7556	60.9556	D37 Up
																				NECAP1	12	36.7333	33.3333	32.0556	30.8889	31.9222	31.9556	76.2889	62.3889	D37 Up
																				ACSS2	20	35.2111	36.0111	16.6111	13.5444	43.2	38.0667	76.0556	62.6222	D37 Up
																				EGFEM1P	3	4.41111	5.68889	5.01111	6.47778	9	9.08889	72.4889	66.1889	D37 Up
																				AAK1	2	16.0778	25.3889	31.7778	40.8111	17.7	16.0889	70.1667	68.4222	D37 Up
																				HIPK2	7	16.7111	32.5778	29.5111	37.2111	35.8	32.2444	68.8889	69.6444	D37 Up
																				RANBP9	6	29.1222	36.6222	35.3556	38.3889	33.3667	31.6	70.1556	68.2556	D37 Up
																				AMPH	7	7.24444	8.86667	8.5	17.3778	19.6	20.9222	69.3889	68.5889	D37 Up
																				DCP1A	3	26.8556	30.5667	38.2333	39.6	38.3	41.3333	66.8444	71	D37 Up
																				PPP2R2B	5	38.0111	36.9444	6.84444	8.17778	5.08889	6.06667	59.9778	77.6333	D37 Up
																				ZZEF1	17	35.6444	38.4	39.5778	38.7222	37.6889	40.4889	62.9444	74.6111	D37 Up
																				CLDND1	3	43.2111	46.6222	49.8222	48.0444	45.0222	45.5	68.4444	69.0556	D37 Up
																				SEC24B	4	34.5222	40.2889	39.0333	40.6889	37.3889	36.9778	65.2444	72.2	D37 Up
																				ENPP2	8	8.85556	8.67778	10.7333	11.6556	21.4444	27.3333	53.1556	84.0444	D37 Up
																				ATXN3	14	33.6667	33.2333	43.2778	41.4778	29.6556	27.1333	70.8333	66.2444	D37 Up
																				PHF2	9	15.5556	17.3667	23.3556	24.4667	25.0444	28.3556	68.3444	68.7111	D37 Up
																				ATXN1	6	5.93333	8	14.5889	8.55556	3.7	2.85556	77.3556	59.6778	D37 Up
																				GZF1	20	31.7889	35.5222	34.6444	39.9333	41.2222	45.7444	59.1444	77.8444	D37 Up
																				MIR99AHG	21	0.0555556	0.0444444	0.111111	0.1	1.03333	1	70.6111	66.3778	D37 Up
																				AL109918.1	6	13.0889	22.4778	18.6444	34.4111	24.7222	37.6556	64.7556	72.2222	D37 Up
																				KCNT2	1	37.6556	44.8778	41.4222	49.7556	28.7889	25.5556	74.0889	62.7889	D37 Up
																				DERL2	17	36.3667	38.4	41.0444	46.0889	53.1111	60.4556	66.1333	70.6667	D37 Up
																				GAB2	11	20.6667	18.9444	43.2778	27.4222	45.6667	39.2667	70	66.7	D37 Up
																				FGFR1OP2	12	43.3444	47.7222	49.5111	52.4667	40.5222	38.5556	66.0778	70.6111	D37 Up
																				ZKSCAN8	6	31.7444	42.0556	41.2556	51.2556	42.5	38.7222	60.3667	75.9556	D37 Up
																				MAP1LC3B	16	32.8222	34.5556	36.1111	31.8556	35.2333	37.1556	74.0778	62.1667	D37 Up
																				RANBP17	5	48.7556	53.9889	47.4778	53.0667	42.8333	42.9111	68.9778	67.2	D37 Up
																				CSNK1G1	15	21.2333	23.8333	52.0444	46.2222	42.8222	43.5778	67.4222	68.6778	D37 Up
																				BMPR1B	4	2	2.54444	5.57778	5.3	30.8667	23.6111	41.3222	94.6778	D37 Up
																				BACH2	6	4.6	6.16667	16.9667	13.2333	11.3667	10.2444	77.3444	58.5889	D37 Up
																				ZNF780A	19	31.6889	37.3556	51.7	52.2889	43.9	39.0667	72.0222	63.9	D37 Up
																				ZNF189	9	28.9444	34.2444	43.0444	47.9444	36.5	39.1222	69.7	66.1889	D37 Up
																				CILK1	6	26.3111	29.1889	37.7778	38.9111	25.0444	29.4556	74.3222	61.4333	D37 Up
																				ANKRD36B	2	11.3778	15.8444	21.0111	28.3667	22.2667	22.1111	65.5556	70.1111	D37 Up
																				ZHX1	8	8.61111	10.1222	11.1556	12.4667	16.3889	21.7111	70.6778	64.9333	D37 Up
																				ANO10	3	51.3111	54.8	43.8222	46.7222	44.5222	43.2444	63.4222	72.1333	D37 Up
																				MICU1	10	53.6778	50.0111	49.4778	47.5556	53.5889	48.5556	71.4444	64.0889	D37 Up
																				KLF10	8	27.0444	26.5333	49.4	52.6667	35.5111	30.5667	62.9889	72.5222	D37 Up
																				BMP5	6	0.133333	0.0555556	7.75556	5.96667	36.4111	23.8556	92.9667	42.4889	D37 Up
																				FAM8A1	6	26.7889	30.6	33	36.4889	30.4222	32.1889	66.8667	68.5667	D37 Up
																				VPS28	8	23.2333	22.9889	22.8222	24.7667	31.9333	31.8778	74.0111	61.4111	D37 Up
																				ZBTB11	3	37.9222	36.4889	44.0556	45.0667	37.8222	37.3667	68.3556	67.0444	D37 Up
																				CHMP5	9	51.1	49.7444	44.5222	43.4222	55.3111	52.4	69.3444	66.0333	D37 Up
																				IFT81	12	23.8	28.9889	36.3889	48.9444	48.2333	49.1889	71.8444	63.0556	D37 Up
																				RPS6KC1	1	50.0333	51.5889	56.6	51.5	43.5667	45.3889	72.3333	62.5556	D37 Up
																				TMEM263	12	25.6111	24.4	34.3	33.0222	35.5222	41.0444	70.0111	64.8667	D37 Up
																				CAPRIN2	12	46.2667	53.5556	62.4111	49.5444	35.2111	32.9333	63.4667	71.4111	D37 Up
																				TRAF6	11	20.1444	20.7889	35.4778	35.9889	31.1111	34.5889	62.2444	72.5333	D37 Up
																				VPS50	7	21.7667	24.0556	31.2667	34.9667	24.4111	24.2778	69.8	64.9556	D37 Up
																				PDE1A	2	0.122222	0.111111	0.144444	0.1	0.144444	1.08889	46.7	88.0222	D37 Up
																				KHDRBS3	8	34.0111	33.6222	34.0778	44.0667	66.6333	44.6111	74.9889	59.6778	D37 Up
																				ADGRB2	1	14.8556	18.3111	6.77778	10.1556	5.82222	8.64444	67.1778	67.3889	D37 Up
																				MMUT	6	32.0667	33.8556	35.9667	35.6111	32.3111	28.0444	71.6333	62.4778	D37 Up
																				NR2F2	15	0.0111111	0.0222222	3.83333	3.98889	20.1889	27.7444	62.7889	71.1667	D37 Up
																				MEGF9	9	2.98889	3.2	6.32222	7.32222	10.5778	11.8556	70.1333	63.8	D37 Up
																				RCOR3	1	22.6111	25.3667	29.0889	32.0444	26.5222	25.5333	67.7222	66.1889	D37 Up
																				GBF1	10	42.0889	42.3111	47.7333	44.1111	46.8333	47.8778	68.0889	65.6778	D37 Up
																				SEC14L1	17	42.2333	50.3111	46.3444	44.3222	45.9	44.4778	67.5778	66.1333	D37 Up
																				PLAG1	8	33.2444	41.4	49.8778	59.6444	24.0111	23.6556	59.8556	73.8	D37 Up
																				ST8SIA3	18	8.02222	7.53333	6.11111	13.5222	17.2	15.6556	77.3	56.2	D37 Up
																				CASC15	6	44.4111	53.9556	31.5556	30.1444	19.2444	14.8222	66.7	66.6222	D37 Up
																				RAPGEF6	5	15.8444	18.5111	15.9	18.1667	12.6333	11.9667	75.3444	57.7667	D37 Up
																				ARNT2	15	10.3556	14.2778	22.6	30.9889	37.3889	46.3778	66.5778	66.1556	D37 Up
																				CADM4	19	15.5667	12.7889	20.7222	15.5556	20.8556	23.5444	61.7333	70.9778	D37 Up
																				CALCOCO1	12	15.4778	14.5889	20.5889	19	18.7222	15.2444	72.2	60.4556	D37 Up
																				IPMK	10	37.4778	41.7667	31.2667	31.8111	19.1778	19.3889	72.9556	59.6556	D37 Up
																				RNF14	5	25.4667	27.3111	34.2778	32.5889	40.5556	46.1111	68.5111	63.9333	D37 Up
																				DYM	18	44.8222	50.9111	42.3222	49.2667	38.1111	41.2	63.1444	69.2889	D37 Up
																				SMPD3	16	1.74444	1.51111	3.46667	4.37778	3.18889	4.03333	75.2	57.0222	D37 Up
																				LYRM2	6	21.0333	23.4778	28.8222	31.8	34.9444	41.3111	67.2778	64.9333	D37 Up
																				FNIP1	5	32.3889	35.6222	50.8667	50.7889	35.5556	35.6778	62.1	70.0111	D37 Up
																				FBXL4	6	47.2444	47	43.8889	45.6111	33.2889	28.9667	64.0889	68.0111	D37 Up
																				NRP1	10	3.07778	4.51111	13.7	18.8778	15.4556	25.0778	79.0778	52.8333	D37 Up
																				MVB12B	9	5.6	7.05556	12.3889	16.2111	22.4333	28.3	67.7444	64.1222	D37 Up
																				SCG2	2	0.577778	3.68889	1.05556	2.86667	0.433333	1.03333	84.6	47.0111	D37 Up
																				NEFM	8	2.28889	2.74444	2.45556	1.02222	5.8	6.32222	79.2111	52.3889	D37 Up
																				FIGN	2	18.4556	26.1556	39.3667	52.8222	24.8222	21.9889	63.2667	68.1333	D37 Up
																				ERV3-1	7	10.8889	13.6333	22.9667	24.0222	20.9667	20.7	62.3889	69	D37 Up
																				P4HTM	3	16.7111	18.9111	24.9667	27.3222	25.3667	24.7778	65.8444	65.5	D37 Up
																				TMEM178B	7	29.3333	34.2444	25.8778	27.4778	22.9556	29.8222	64.5111	66.8	D37 Up
																				PPM1E	17	23.9	26.7667	22.4556	25.4	29.2667	38.7	67.0444	64.2111	D37 Up
																				ANKMY2	7	20.3556	21.7778	21.5	23.0778	44.2444	46.0444	66	65.1778	D37 Up
																				PPIL4	6	39.6	46.4778	48.3	53.9	43.1667	45.4667	63.4778	67.5222	D37 Up
																				SEZ6L2	16	32.0556	31.5444	22.0444	21.7556	15.4556	13.3333	77.3111	53.5556	D37 Up
																				ZFP36L1	14	36.3111	46.8333	36.1778	50.4889	56.0556	51.9	57.0444	73.5556	D37 Up
																				EMC2	8	36.2	39.5667	43.9556	47.4778	33.3222	28.8778	66.6556	63.8556	D37 Up
																				ZC3H6	2	20.0111	25.5889	23.3444	26.0444	19.0556	13.1333	67.5889	62.9222	D37 Up
																				TOGARAM1	14	23.8778	26.1222	36.9	46.0889	30.5556	31.6667	67.4222	63.0778	D37 Up
																				EZH1	17	28.7	29.5111	29.5556	33.6	27.9778	24.5	62.6	67.7444	D37 Up
																				MTHFR	1	27.2556	26.8222	18.7556	20.2222	28.2778	26.5667	71.2778	58.9778	D37 Up
																				KBTBD6	13	20.6444	20.9111	33.4111	37.8	31.4889	34.3111	65.7556	64.4111	D37 Up
																				PCDHB2	5	16	15.0667	19.7778	19.2667	19.2667	17.4222	64.8889	65.1778	D37 Up
																				MARF1	16	23.7	27.0667	25.9333	26.0444	25.3444	24.5556	65.7333	64.2778	D37 Up
																				TMEM87A	15	54.8111	53	48.6333	49.4556	43.5889	42.4	64.1333	65.6667	D37 Up
																				DNAH14	1	33.8889	38.3333	34.1778	38.5333	35.3444	37.5111	62.0556	67.7111	D37 Up
																				ZNF248	10	10.8333	10.4444	15.3	20.1444	21.2667	21.5778	65.5333	64.1778	D37 Up
																				RIMS1	6	3.64444	4.58889	3.37778	4.16667	4.7	5.77778	72.8	56.8667	D37 Up
																				FAM126B	2	13.7444	16.1222	27.5889	30.4444	17.9333	16.6556	66.1778	63.4444	D37 Up
																				THUMPD3-AS1	3	29.2556	37.8444	38.1556	41.0778	33.4556	32.6889	70.1556	59.3778	D37 Up
																				TMEM169	2	4.36667	3.98889	12.3556	11.6667	24.3889	26.2889	66.5333	62.6111	D37 Up
																				SCAI	9	35.2778	39.1667	37	41.4222	28.1111	24.7556	64.2222	64.8444	D37 Up
																				EPC2	2	30.3889	34.3667	47.7778	56.5222	35.0222	33.2	67.7889	60.8667	D37 Up
																				SNCG	10	4.51111	5.74444	3.85556	3.17778	1.43333	1.24444	65.9333	62.6556	D37 Up
																				MSI1	12	8.14444	11.6444	13.4111	16.6778	12.4111	11.7556	50.0889	78.4444	D37 Up
																				SNX10	7	20.2222	24.9222	15.2889	15.5667	13.7	9.43333	62.7	65.7111	D37 Up
																				FAM131B	7	57.1667	49.6889	42.1444	39.9222	19.8889	18.0111	75.7111	52.6778	D37 Up
																				ZFP1	16	18.3111	20.0889	29.5889	36.6667	31.1889	33.8667	62.1667	66.1778	D37 Up
																				GRIK3	1	4.75556	4.41111	2.27778	2.87778	1.02222	6.75556	75.4667	52.8111	D37 Up
																				KIAA2026	9	21.3222	25.8444	26.4111	30.9	16.7778	16.7111	65.9444	62.1778	D37 Up
																				HES4	1	0.722222	0.733333	5.6	2.71111	10.2	17.4444	51.1333	76.8333	D37 Up
																				ZNF138	7	49.8444	48.6778	40.6778	41.3444	29.6667	24.3889	61.6667	66.2889	D37 Up
																				KLHL8	4	16.3444	18.3444	28.0111	31.8889	33.7778	37.4222	63.4444	64.3889	D37 Up
																				ABHD2	15	47.6667	51.9111	46.9333	44.9444	39.3	36.8556	67.9333	59.8222	D37 Up
																				TBC1D32	6	19.9333	21.2333	27.3778	31.5556	18.5444	14.4111	67.4333	60.3	D37 Up
																				DDIT4	10	39.4111	60.6667	24.5556	24.7111	51.3	37.0111	65.0111	62.6444	D37 Up
																				RMDN1	8	40.9889	40.9778	40.3889	42.7667	42.2111	38.1333	60.6444	66.8778	D37 Up
																				DNM3	1	6.86667	6.88889	5.12222	4.15556	5.05556	4.78889	71.9222	55.3	D37 Up
																				IFIT5	10	7.93333	11.3778	14.2444	18.0556	21.5	28.8556	64.6778	61.9778	D37 Up
																				SUN2	22	13.7667	14.3333	14.2444	12.4	16.1111	14.7333	66.1556	60.4333	D37 Up
																				KLHDC2	14	48.8	48.0778	41.1556	40.5889	35.8667	32.9667	64.6889	61.7333	D37 Up
																				DENND2A	7	11.1778	12.5778	57.3667	32.6778	27.8444	29.2	64.0778	62.2778	D37 Up
																				TMTC2	12	10.4444	10.3556	17.5333	19.8	15.2222	13.3778	63.2889	62.8111	D37 Up
																				SMIM13	6	21.8222	24.9333	24.6556	27.0111	13.1333	16.4333	63.8222	62.2111	D37 Up
																				KCNH8	3	6.84444	6.67778	4.21111	3.67778	2.03333	2.3	55.4333	70.4444	D37 Up
																				KLC1	14	35	36.5889	40.0111	40.8889	41.4444	37.9778	65.9111	59.8667	D37 Up
																				MAGI2-AS3	7	1.84444	5.97778	11.5111	21.0667	31.3111	42.3778	59.4222	66.2444	D37 Up
																				PLEKHG1	6	2.84444	3.36667	11.1444	5.78889	19.7111	28.7444	59.6444	66	D37 Up
																				TET3	2	27.3333	40.0444	32.1667	35.1111	38.6333	30.2333	67.0222	58.5778	D37 Up
																				CEP85L	6	25.2889	26.9889	28.7222	28.6	31.6667	36.7444	61.2556	64.3444	D37 Up
																				ERC2	3	21.9444	24.3	17.4222	17.9111	13.2111	12.2333	77.5111	48.0667	D37 Up
																				ZNF382	19	9.17778	11.0778	17.3111	16.5778	13.5889	12.5556	66.4778	59.0333	D37 Up
																				MYT1	20	2.12222	2.2	0.833333	1.25556	1.45556	1.57778	71.0222	54.4222	D37 Up
																				LPGAT1	1	32.9778	38.9111	40.8333	38.9889	12.0333	17.5667	66.2111	59.0889	D37 Up
																				KCTD7	7	16.0778	19.9222	15.4111	16.2667	20.1667	21.2222	65.4667	59.7889	D37 Up
																				RB1	13	27.3222	25.5556	49.6333	40.1111	42.6222	42.3222	69.8667	55.1556	D37 Up
																				ZNF436	1	5.22222	5.61111	12.3444	15.5667	26.1889	27.8111	65.7444	59.2667	D37 Up
																				DCLK2	4	0.411111	0.766667	1.74444	3.22222	7.37778	10.0333	63	61.9778	D37 Up
																				MTSS1	8	5.02222	5.54444	7.46667	9.6	19.9111	20.4222	65.2222	59.5444	D37 Up
																				GOLGA5	14	47.2667	49.4222	44.9667	42.3333	38.0444	35.7222	61.4	63.3333	D37 Up
																				ZNF680	7	51.4667	43.0333	54.7556	47.1667	39.3222	25.3222	63.7	60.9222	D37 Up
																				DENND4A	15	12.1889	15.3889	18.7333	15.5222	11.7222	11.7889	61.9111	62.6333	D37 Up
																				UBA5	3	39.0222	43.3556	42	46.9222	42.9111	43.0222	59.7556	64.6667	D37 Up
																				MAP3K13	3	13.8333	15.7556	15.3444	16.9556	18.0889	18.8111	65.4556	58.9556	D37 Up
																				HINT3	6	10.8444	15.4333	25.1556	26.4	13.4556	15.2444	62.8	61.5556	D37 Up
																				MEF2A	15	27.3556	30.3222	30.4222	30.2556	25.2	24.7222	58.8556	65.3333	D37 Up
																				NFATC4	14	36.1111	41.9333	39.4444	63.2778	53.9444	46.7556	59.0333	64.8556	D37 Up
																				CPLX2	5	1.17778	1.21111	1.5	1.13333	2.38889	3.03333	72.2444	51.6444	D37 Up
																				CTSL	9	31.0778	32.2333	25.0444	30.9222	33.3667	43.9	56.7889	66.9889	D37 Up
																				GDF11	12	25.9	29.8	32.9556	41.4444	39.6889	36.0333	63.8778	59.9	D37 Up
																				SLC35E2B	1	36.6111	38.9556	36.1667	34.7333	42.8889	36.8778	66.8	56.9556	D37 Up
																				TXNDC15	5	35.4667	34.0444	33.7778	39.3111	41.5667	48.0111	63.2444	60.4778	D37 Up
																				CRY2	11	28.4778	28.1333	39.9444	40.2889	34.1667	33.2333	58.7333	64.9	D37 Up
																				ZNF776	19	36.8444	39.1333	45.6778	48.8444	39.8556	35.6556	65.3333	58.2556	D37 Up
																				AC008124.1	12	18.9556	20.9222	16.8778	20.2778	15.9	16.3111	62.7889	60.7889	D37 Up
																				SVOP	12	0.344444	0.233333	0.511111	0.511111	1.18889	1.3	71.5889	51.8556	D37 Up
																				SLU7	5	30.6556	32.8222	40.1778	37.2	28.3222	25.8222	62.6222	60.8	D37 Up
																				TENM4	11	6.1	9.83333	16.9778	35.2556	27.1778	29.8	72.7667	50.6222	D37 Up
																				MAU2	19	39.0222	41.2222	41.2	43.9889	43.6889	43.4889	62.6556	60.6444	D37 Up
																				RSBN1L	7	42.0444	42.1444	40.1111	43.2667	34.4778	36.0333	62.5778	60.5889	D37 Up
																				ZNF266	19	31.4667	34.2444	40.8222	40.9444	40.8222	39.4111	63.6	59.5111	D37 Up
																				TRIM23	5	25.4111	28.0222	31.0889	36.2667	18.2667	18.7444	60.6222	62.4222	D37 Up
																				CDK19	6	11.1778	13.5778	14.2222	18.2556	16.3333	16.4111	61.5111	61.5	D37 Up
																				PEX2	8	37.3556	38.5333	33.1222	37.1222	34	33.1778	59.3333	63.6333	D37 Up
																				MEGF8	19	39.8889	52.8667	42.9	42.0778	39.1222	38.5222	62.5778	60.3222	D37 Up
																				LHFPL6	13	5.14444	5.67778	37.6333	32.9778	35.4333	55.8222	59.1333	63.6667	D37 Up
																				TTC33	5	23.3556	28.9556	28.7111	34.8111	26.3333	27.3778	61.4556	61.2111	D37 Up
																				PLCXD2	3	9.91111	9.81111	10.2778	10.9667	14.7	17.0333	66.6778	55.9556	D37 Up
																				MGAT4A	2	10.3111	13.7556	6.5	7.71111	5.2	7.63333	62.7556	59.8222	D37 Up
																				DTNA	18	17.3667	21.6222	58.2	30.9889	17.6556	20.6	67.8556	54.6778	D37 Up
																				GAS2L3	12	26.4889	28.7333	35.6111	40.2889	33.1	26.4222	56.8778	65.4667	D37 Up
																				UFSP2	4	38.6556	41.2667	33.3556	37.7	43.0889	44	58.1	64.1222	D37 Up
																				MACIR	5	32.4444	31.9444	35.9889	43.1667	36.7556	36.2333	59.0889	63.0889	D37 Up
																				PDCD4	10	20.0889	19.8667	24.4778	25.4333	19.3222	13.8444	58.5667	63.3333	D37 Up
																				MARCHF1	4	16.6556	19.6222	20.0556	23.3	15.6556	13.2444	60.8556	61.0333	D37 Up
																				FAM171A2	17	19.9444	19.6889	26.4778	29.1667	36.4333	35.4222	61.7667	59.8889	D37 Up
																				ELP4	11	33.7	33.5778	34.7222	42.0556	31.4778	31.9333	51.7444	69.8444	D37 Up
																				GPRIN1	5	21.6222	18.3889	18.2556	16.3889	33.5222	47.0778	67.8111	53.7333	D37 Up
																				FAM193B	5	26.2	27.2667	25.7556	28.0667	29.0667	25.7556	56.4222	65.0444	D37 Up
																				KREMEN1	22	5.06667	5.83333	3.87778	3.77778	5.36667	5.75556	52.5556	68.8111	D37 Up
																				RAB11FIP2	10	28.6778	33.8556	43.4	48.6556	33.7778	25.3889	64.5444	56.7556	D37 Up
																				KCNK10	14	2.07778	2.24444	5.7	15.6333	27.5222	49.3556	62.2111	58.8778	D37 Up
																				LZIC	1	31.4444	32.3222	39.0778	44.2222	49.7	48.8111	64.3111	56.7333	D37 Up
																				ARNT	1	42.7556	41.4667	37.0444	39.7667	42.1889	38.4111	59.0667	61.6667	D37 Up
																				CDIN1	15	18.9889	19.1111	21.7	23.5111	18.6667	15.8333	65.4667	55.2333	D37 Up
																				WDR17	4	7.2	7.72222	8.25556	9.73333	13.6444	15.8222	61.7444	58.9111	D37 Up
																				FAM214B	9	7.04444	7.25556	10.8	9.96667	15.2556	14.2222	60.0222	60.6222	D37 Up
																				GAS1	9	6.01111	5.52222	12.3778	16.1778	33.7556	27.6889	58.8111	61.8	D37 Up
																				SOS1	2	32.9778	42.0778	37.9889	44.5222	28.0667	27.7889	62.3111	58.1111	D37 Up
																				FABP3	1	14.5444	13.9111	6.2	6.1	7.57778	5.14444	76.3778	44.0111	D37 Up
																				HBP1	7	42.3333	41.2778	34.0889	31.2556	15.6333	13.0333	58.6444	61.7333	D37 Up
																				ZSWIM8	10	18.6444	20.0778	19.0778	19.7444	26.4	24.4	61.0222	59.2111	D37 Up
																				PPME1	11	39.5667	36.9667	33.1778	30.8111	47.9	50.4889	59.6333	60.5778	D37 Up
																				ZNF274	19	32.6556	31.2	39.4667	37.3111	49.5222	41.3556	61	59.1556	D37 Up
																				CDC42EP4	17	17.8222	18.8889	34.8556	37.9	24.0333	26.4889	56.5778	63.4667	D37 Up
																				SLAIN2	4	27.6556	31.7222	32.1222	33.3778	30.1	30.5667	61.7222	57.8667	D37 Up
																				FAM117B	2	26.3889	31.4889	29.7889	33.4667	21.6667	20	61.7556	57.8	D37 Up
																				TMEM131	2	24.2889	31.4	40.6778	44.8556	45.1	45.1222	53.8222	65.7	D37 Up
																				RGS17	6	17.2556	20.2	12.9111	14.3667	9.02222	10.6	68.5	51.0222	D37 Up
																				ZBTB5	9	28.1	28.9	26.7889	30.5	30.8222	32.0556	58.6111	60.8778	D37 Up
																				ZNF706	8	22.7111	27.5444	31.9	37.5889	44.2889	51.5111	54.6111	64.8222	D37 Up
																				VPS26B	11	35.8444	36.3333	29.3889	35.8444	34.0667	37.2111	60.8667	58.5333	D37 Up
																				SRD5A1	5	45.9333	45.2222	44.1222	43.7556	47.0778	38.7556	66.2222	53.1111	D37 Up
																				RAB2B	14	19.1333	21.7	18.1333	19.8222	20.1667	20.2333	58.3333	60.8222	D37 Up
																				BAMBI	10	28.1444	21.4778	4.26667	2.02222	3.13333	1.5	83.3	35.6556	D37 Up
																				USP38	4	36.9556	40.2889	42.5556	43.6444	28.3	29.9333	59.3889	59.5333	D37 Up
																				CYRIA	2	10.1444	10.5667	4.74444	5.11111	5.76667	8.7	64.4667	54.4222	D37 Up
																				MYO18A	17	46.3889	45.2111	39.0444	33.2222	27.2	24.8444	60.5556	58.1667	D37 Up
																				WDR37	10	21.2778	21.1889	23.3222	23.0778	24.6556	24.8444	61.7222	56.9111	D37 Up
																				VCPIP1	8	40.9667	48.3111	41.4444	44.5889	27.7778	25.7556	60.8444	57.7222	D37 Up
																				MIR124-1HG	8	37.2667	43.1	4.3	3.4	0.344444	0.666667	64.8333	53.6556	D37 Up
																				RSRP1	1	40.8333	41.9889	43.8444	50.7111	43.7444	34.8667	68.2889	50.1667	D37 Up
																				RGS3	9	20.9111	27.2333	30.5556	31.0333	26.2556	24.7889	57.8222	60.4	D37 Up
																				MXD4	4	24.4778	26.8889	29.4667	31.8556	30.4444	28.8	65.3444	52.8444	D37 Up
[truncated: 13,738 more rows]

## Sheet: S.Table 4 DEG XXvsXY
Supplementary Table 4: Sex-biased differentially expressed genes (DEG) of male and female cell lines at D0, D4, D9 and D37 after differentiation.
[truncated: 225 more rows]

[truncated: 5 more sheets: S.Table 5 Gene annotation, S.Table 6 DEG during diff., S.Table 7 GSEA XXvsXY, S.Table 8 Core-enriched Genes, S.Table 9 Primers]
